# Supplementary material for: Description and Validation of Flow-Through Chambers of Respirometry for Measuring Gas Exchange in Animal Trials
Source: Animals (Basel). 2023 Aug 19;13(16):2675. doi: 10.3390/ani13162675 (PMC10451871; doi:10.3390/ani13162675)
Supplement: Supplementary file 1 [file animals-13-02675-s001.zip]

Archive with 2 entries (2 files):
- Suppl S1. Spreadsheet of the dynamic of simulation for CO2.xlsx
- Suppl S2. Spreadsheet for data computing.xlsb
