# Supplementary material for: Description and Validation of Flow-Through Chambers of Respirometry for Measuring Gas Exchange in Animal Trials
Source: Animals (Basel). 2023 Aug 19;13(16):2675. doi: 10.3390/ani13162675 (PMC10451871; doi:10.3390/ani13162675)
Supplement: Supplementary file 1 [file animals-13-02675-s001.zip › Suppl S1. Spreadsheet of the dynamic of simulation for CO2.xlsx]

## Sheet: DataSet
		sec		hh:mm:ss	%	%	L/min	kPa	kPa	mL/min
chi	Seq	ti	Event	DateTime	O2	CO2	Fout(dyl)	BP	WVP	SSP
2	0		CAL	2021-05-14 12:12:05	18.3874	1.02525	20.0831	94.7182	0.934546	164.574
2	0		CAL	2021-05-14 12:12:06	18.3874	1.02666	20.0862	94.7378	0.934233	164.581
2	0		CAL	2021-05-14 12:12:07	18.389	1.024	20.0269	94.73	0.934546	164.574
2	0		CAL	2021-05-14 12:12:08	18.3936	1.02384	20.0519	94.7221	0.935483	164.549
2	0		CAL	2021-05-14 12:12:09	18.3921	1.02462	20.0644	94.7261	0.935171	164.587
2	0		CAL	2021-05-14 12:12:10	18.3905	1.02541	20.0581	94.73	0.934858	164.618
2	0		CAL	2021-05-14 12:12:11	18.3921	1.02541	20.0581	94.7261	0.935171	164.574
2	0		CAL	2021-05-14 12:12:12	18.3944	1.02556	20.0581	94.7261	0.936108	164.581
2	0		CAL	2021-05-14 12:12:13	18.396	1.02447	20.0644	94.7339	0.935483	164.599
2	0		CAL	2021-05-14 12:12:14	18.3944	1.02509	20.0206	94.73	0.936108	164.599
2	0		CAL	2021-05-14 12:12:15	18.3975	1.02478	20.0206	94.7182	0.936108	164.606
2	0		CAL	2021-05-14 12:12:16	18.3975	1.02416	20.0581	94.7261	0.936108	164.587
2	0		CAL	2021-05-14 12:12:17	18.3983	1.02541	20.055	94.7456	0.934858	164.581
2	0		CAL	2021-05-14 12:12:18	18.3999	1.0265	20.0675	94.73	0.936421	164.587
2	0		CAL	2021-05-14 12:12:19	18.4007	1.02744	20.0581	94.7261	0.937358	164.587
2	0		CAL	2021-05-14 12:12:20	18.4015	1.02666	20.0487	94.7378	0.937358	164.581
2	0		CAL	2021-05-14 12:12:21	18.4046	1.02728	20.0487	94.7261	0.936733	164.568
2	0		CAL	2021-05-14 12:12:22	18.4022	1.02822	20.0706	94.7339	0.937983	164.562
2	0		CAL	2021-05-14 12:12:23	18.4054	1.02525	20.0581	94.7261	0.937671	164.593
2	0		CAL	2021-05-14 12:12:24	18.4038	1.02541	20.0612	94.7261	0.936421	164.581
2	0		CAL	2021-05-14 12:12:25	18.4038	1.02494	20.0831	94.7261	0.937358	164.581
2	0		CAL	2021-05-14 12:12:26	18.4046	1.02541	20.0612	94.7378	0.936733	164.574
2	0		CAL	2021-05-14 12:12:27	18.4061	1.02556	20.0894	94.7339	0.937046	164.581
2	0		CAL	2021-05-14 12:12:28	18.4085	1.02603	20.0581	94.73	0.937983	164.581
2	0		CAL	2021-05-14 12:12:29	18.4108	1.02713	20.0144	94.73	0.937046	164.574
2	0		CAL	2021-05-14 12:12:30	18.41	1.02572	20.0894	94.73	0.938921	164.549
2	0		CAL	2021-05-14 12:12:31	18.4093	1.02525	20.0581	94.7261	0.936421	164.587
2	0		CAL	2021-05-14 12:12:32	18.4132	1.02447	20.0362	94.7417	0.938921	164.574
2	0		CAL	2021-05-14 12:12:33	18.41	1.02494	20.0237	94.7339	0.938608	164.581
2	0		CAL	2021-05-14 12:12:34	18.4132	1.02447	20.0519	94.73	0.938608	164.562
2	0		CAL	2021-05-14 12:12:35	18.4147	1.02119	20.0612	94.73	0.937671	164.581
2	0		CAL	2021-05-14 12:12:36	18.4155	1.01759	20.0456	94.73	0.936733	164.593
2	0		CAL	2021-05-14 12:12:37	18.4108	1.01775	20.0675	94.7104	0.938296	164.599
2	0		CAL	2021-05-14 12:12:38	18.4155	1.01541	20.0612	94.7143	0.938608	164.549
2	0		CAL	2021-05-14 12:12:39	18.4194	1.01337	20.0612	94.7261	0.938608	164.568
2	0		CAL	2021-05-14 12:12:40	18.4171	1.01306	20.0362	94.7378	0.938296	164.574
2	0		CAL	2021-05-14 12:12:41	18.4202	1.01259	20.0394	94.7261	0.937358	164.581
2	0		CAL	2021-05-14 12:12:42	18.4186	1.01259	20.0612	94.7339	0.939233	164.581
2	0		CAL	2021-05-14 12:12:43	18.4179	1.01259	20.0831	94.7339	0.938608	164.593
2	0		CAL	2021-05-14 12:12:44	18.4226	1.01197	20.0581	94.73	0.937671	164.581
2	0		CAL	2021-05-14 12:12:45	18.4202	1.01134	20.0394	94.7378	0.938921	164.606
2	0		CAL	2021-05-14 12:12:46	18.4226	1.01025	20.0581	94.73	0.938296	164.543
2	0		CAL	2021-05-14 12:12:47	18.4194	1.00884	20.0644	94.7182	0.939233	164.549
2	0		CAL	2021-05-14 12:12:48	18.4186	1.01119	20.055	94.73	0.938921	164.574
2	0		CAL	2021-05-14 12:12:49	18.4233	1.00947	20.0519	94.7143	0.938921	164.574
2	0		CAL	2021-05-14 12:12:50	18.4257	1.00822	20.0581	94.73	0.938608	164.568
2	0		CAL	2021-05-14 12:12:51	18.4257	1.00728	20.0519	94.73	0.939858	164.568
2	0		CAL	2021-05-14 12:12:52	18.4272	1.00759	20.0581	94.73	0.938921	164.587
2	0		CAL	2021-05-14 12:12:53	18.4264	1.01009	20.0706	94.73	0.938608	164.581
2	0		CAL	2021-05-14 12:12:54	18.4264	1.00759	20.0331	94.73	0.938921	164.574
2	0		CAL	2021-05-14 12:12:55	18.4296	1.00759	20.0706	94.73	0.938921	164.593
2	0		CAL	2021-05-14 12:12:56	18.4296	1.00634	20.0425	94.7339	0.938921	164.581
2	0		CAL	2021-05-14 12:12:57	18.4319	1.00463	20.0612	94.73	0.938921	164.581
2	0		CAL	2021-05-14 12:12:58	18.4296	1.00588	20.0581	94.73	0.938921	164.587
2	0		CAL	2021-05-14 12:12:59	18.4296	1.00681	20.0581	94.73	0.937046	164.581
2	0		CAL	2021-05-14 12:13:00	18.4311	1.00697	20.08	94.7417	0.938296	164.574
2	0		CAL	2021-05-14 12:13:01	18.428	1.00634	20.0581	94.7378	0.939233	164.599
2	0		CAL	2021-05-14 12:13:02	18.4351	1.00619	20.0581	94.7261	0.939233	164.587
2	0		CAL	2021-05-14 12:13:03	18.4343	1.00775	20.0581	94.7339	0.938296	164.587
2	0		CAL	2021-05-14 12:13:04	18.4351	1.00697	20.03	94.73	0.938921	164.587
2	1		CAL	2021-05-14 12:13:05	18.4366	1.00541	20.0237	94.6479	0.937983	164.587
2	1		CAL	2021-05-14 12:13:06	18.4343	1.00728	20.055	94.7261	0.938296	164.587
2	1		CAL	2021-05-14 12:13:07	18.4382	1.00791	20.0894	94.7339	0.936733	164.543
2	1		CAL	2021-05-14 12:13:08	18.4413	1.00713	20.055	94.7261	0.938608	164.593
2	1		CAL	2021-05-14 12:13:09	18.4358	1.00634	20.0362	94.73	0.938296	164.574
2	1		CAL	2021-05-14 12:13:10	18.4436	1.00838	20.0612	94.7221	0.937983	164.574
2	1		CAL	2021-05-14 12:13:11	18.4413	1.00681	20.055	94.73	0.940483	164.587
2	1		CAL	2021-05-14 12:13:12	18.4405	1.00541	20.0581	94.73	0.938296	164.593
2	1		CAL	2021-05-14 12:13:13	18.4429	1.00634	20.0612	94.73	0.937358	164.587
2	1		CAL	2021-05-14 12:13:14	18.446	1.0065	20.0644	94.7221	0.939233	164.593
2	1		CAL	2021-05-14 12:13:15	18.4421	1.00681	20.0581	94.7182	0.939858	164.587
2	1		CAL	2021-05-14 12:13:16	18.4436	1.00681	20.0519	94.73	0.937983	164.587
2	1		CAL	2021-05-14 12:13:17	18.4444	1.00494	20.0644	94.73	0.937983	164.587
2	1		CAL	2021-05-14 12:13:18	18.4429	1.00509	20.0612	94.7261	0.937983	164.581
2	1		CAL	2021-05-14 12:13:19	18.4483	1.00572	20.055	94.73	0.938921	164.568
2	1		CAL	2021-05-14 12:13:20	18.4468	1.00572	20.0331	94.73	0.937671	164.606
2	1		CAL	2021-05-14 12:13:21	18.4483	1.00619	20.03	94.7261	0.938296	164.612
2	1		CAL	2021-05-14 12:13:22	18.4483	1.00603	20.0362	94.73	0.938921	164.593
2	1		CAL	2021-05-14 12:13:23	18.4491	1.00572	20.0581	94.7339	0.937983	164.581
2	1		CAL	2021-05-14 12:13:24	18.4483	1.00728	20.0769	94.7261	0.938296	164.581
2	1		CAL	2021-05-14 12:13:25	18.4491	1.00697	20.0612	94.7378	0.938296	164.581
2	1		CAL	2021-05-14 12:13:26	18.4499	1.00759	20.0612	94.73	0.939233	164.581
2	1		CAL	2021-05-14 12:13:27	18.4491	1.00713	20.0425	94.7221	0.937046	164.568
2	1		CAL	2021-05-14 12:13:28	18.4522	1.00634	20.0675	94.7261	0.937983	164.587
2	1		CAL	2021-05-14 12:13:29	18.4499	1.00619	20.0519	94.73	0.939233	164.612
2	1		CAL	2021-05-14 12:13:30	18.4515	1.00541	20.0581	94.7339	0.937671	164.593
2	1		CAL	2021-05-14 12:13:31	18.4507	1.00572	20.0894	94.73	0.937358	164.587
2	1		CAL	2021-05-14 12:13:32	18.453	1.00713	20.0581	94.7339	0.937983	164.587
2	1		CAL	2021-05-14 12:13:33	18.4538	1.00728	20.055	94.73	0.938921	164.574
2	1		CAL	2021-05-14 12:13:34	18.4522	1.00838	20.0581	94.7221	0.937671	164.593
2	1		CAL	2021-05-14 12:13:35	18.4538	1.009	20.0644	94.7261	0.937671	164.574
2	1		CAL	2021-05-14 12:13:36	18.4515	1.00634	20.0394	94.7104	0.937358	164.587
2	1		CAL	2021-05-14 12:13:37	20.9531	1.00634	20.0612	94.7026	0.937671	164.587
2	1		CAL	2021-05-14 12:13:38	20.9499	1.00791	20.0862	94.7065	0.937358	164.587
2	1		CAL	2021-05-14 12:13:39	20.9468	1.00697	20.0331	94.73	0.936733	164.593
2	1		CAL	2021-05-14 12:13:40	20.9437	1.00666	20.0362	94.73	0.936733	164.593
2	1		CAL	2021-05-14 12:13:41	20.9499	1.00775	20.0706	94.7261	0.936108	164.587
2	1		CAL	2021-05-14 12:13:42	20.9531	1.0065	20.0331	94.7378	0.936421	164.599
2	1		CAL	2021-05-14 12:13:43	20.9515	1.00588	20.0144	94.6518	0.936733	164.606
2	1		CAL	2021-05-14 12:13:44	20.9515	1.00713	20.0362	94.7378	0.936421	164.599
2	1		CAL	2021-05-14 12:13:45	20.9523	1.00603	20.08	94.7261	0.937046	164.593
2	1		CAL	2021-05-14 12:13:46	20.9523	1.00556	20.0956	94.7026	0.936108	164.593
2	1		CAL	2021-05-14 12:13:47	20.9531	1.00525	20.0425	94.73	0.936733	164.581
2	1		CAL	2021-05-14 12:13:48	20.9499	1.00494	20.0394	94.7261	0.937046	164.574
2	1		CAL	2021-05-14 12:13:49	20.9992	1.00572	20.0831	94.73	0.935483	164.581
2	1		CAL	2021-05-14 12:13:50	20.9976	1.00634	20.055	94.7261	0.936108	164.606
2	1		CAL	2021-05-14 12:13:51	20.9929	1.00713	20.0612	94.7261	0.933921	164.587
2	1		CAL	2021-05-14 12:13:52	20.9921	1.00806	20.0581	94.7261	0.937358	164.593
2	1		CAL	2021-05-14 12:13:53	20.9929	1.00759	20.0519	94.73	0.936108	164.581
2	1		CAL	2021-05-14 12:13:54	20.9937	1.00791	20.0519	94.7261	0.936421	164.574
2	1		CAL	2021-05-14 12:13:55	20.996	1.00791	20.0269	94.7261	0.935483	164.593
2	1		CAL	2021-05-14 12:13:56	20.9952	1.00838	20.0612	94.7261	0.936108	164.593
2	1		CAL	2021-05-14 12:13:57	21.0015	1.00822	20.0487	94.7261	0.936421	164.581
2	1		CAL	2021-05-14 12:13:58	20.9992	1.00791	20.055	94.7339	0.935483	164.599
2	1		CAL	2021-05-14 12:13:59	21.0101	1.00619	20.08	94.7378	0.934858	164.612
2	1		CAL	2021-05-14 12:14:00	21.0101	1.00697	20.0644	94.7221	0.936421	164.574
2	1		CAL	2021-05-14 12:14:01	21.0101	1.00775	20.0862	94.7261	0.935171	164.549
2	1		CAL	2021-05-14 12:14:02	21.0109	1.00791	20.0738	94.73	0.935483	164.587
2	1		CAL	2021-05-14 12:14:03	21.0116	1.00666	20.055	94.73	0.934858	164.599
2	1		CAL	2021-05-14 12:14:04	21.0093	1.00634	20.0612	94.7182	0.935796	164.606
2	2		CAL	2021-05-14 12:14:05	21.0132	1.00869	20.13	94.73	0.934858	164.581
2	2		CAL	2021-05-14 12:14:06	21.014	0.996187	20.1112	94.73	0.935796	164.599
2	2		DELAY	2021-05-14 12:14:07	21.014	0.898217	20.0612	94.7261	0.935171	164.549
2	2		DELAY	2021-05-14 12:14:08	21.0163	0.708058	20.0487	94.7378	0.934233	164.587
2	2		DELAY	2021-05-14 12:14:09	21.0202	0.498523	20.0362	94.73	0.934546	164.556
2	2		DELAY	2021-05-14 12:14:10	21.0163	0.389147	20.0675	94.7339	0.934546	164.587
2	2		DELAY	2021-05-14 12:14:11	21.0132	0.303208	20.0612	94.7026	0.934858	164.556
2	2		DELAY	2021-05-14 12:14:12	21.0015	0.258363	20.0581	94.73	0.934546	164.593
2	2		DELAY	2021-05-14 12:14:13	20.9804	0.228519	20.055	94.73	0.934858	164.593
2	2		DELAY	2021-05-14 12:14:14	20.9562	0.2168	20.0362	94.7261	0.934546	164.593
2	2		DELAY	2021-05-14 12:14:15	20.9304	0.200394	20.0612	94.73	0.932671	164.587
2	2		DELAY	2021-05-14 12:14:16	20.9187	0.174456	20.0394	94.7261	0.933608	164.587
2	2		DELAY	2021-05-14 12:14:17	20.8671	0.144612	20.0237	94.7182	0.933296	164.518
2	2		DELAY	2021-05-14 12:14:18	20.8687	0.117736	20.0612	94.73	0.933296	164.424
2	2		DELAY	2021-05-14 12:14:19	20.8757	0.0975797	20.1081	94.7261	0.933296	164.374
2	2		DELAY	2021-05-14 12:14:20	20.8702	0.084142	20.0831	94.7221	0.932983	164.237
2	2		DELAY	2021-05-14 12:14:21	20.8648	0.0739856	20.0581	94.7261	0.932671	164.099
2	2		DELAY	2021-05-14 12:14:22	20.8617	0.0672667	20.0425	94.7104	0.933296	163.949
2	2		DELAY	2021-05-14 12:14:23	20.857	0.0639854	20.0362	94.7261	0.933608	163.806
2	2		DELAY	2021-05-14 12:14:24	20.8577	0.0610166	20.0519	94.7221	0.934546	163.656
2	2		DELAY	2021-05-14 12:14:25	20.8523	0.0594541	20.0487	94.7261	0.934233	163.637
2	2		DELAY	2021-05-14 12:14:26	20.8515	0.0586728	20.055	94.7339	0.934546	163.618
2	2		DELAY	2021-05-14 12:14:27	20.853	0.0574228	20.0644	94.7261	0.934233	163.462
2	2		DELAY	2021-05-14 12:14:28	20.8523	0.0577353	20.0706	94.7221	0.936421	163.443
2	2		BL	2021-05-14 12:14:29	20.8507	0.0474228	20.08	94.73	0.936421	163.356
2	2		BL	2021-05-14 12:14:30	20.8523	0.0475791	20.055	94.7261	0.936733	163.387
2	2		BL	2021-05-14 12:14:31	20.8507	0.0472666	20.0581	94.7417	0.937046	163.318
2	2		BL	2021-05-14 12:14:32	20.8523	0.0478916	20.0581	94.7339	0.937671	163.224
2	2		BL	2021-05-14 12:14:33	20.8523	0.0474228	20.0237	94.73	0.937046	163.081
2	2		BL	2021-05-14 12:14:34	20.8523	0.0480478	20.055	94.7143	0.938296	163.156
2	2		BL	2021-05-14 12:14:35	20.8507	0.0471103	20.0612	94.7339	0.937671	163.131
2	2		BL	2021-05-14 12:14:36	20.857	0.0471103	20.0644	94.7261	0.938296	163.074
2	2		BL	2021-05-14 12:14:37	20.853	0.0472666	20.0362	94.7261	0.938608	163.081
2	2		BL	2021-05-14 12:14:38	20.8538	0.0464853	20.0644	94.7221	0.937983	162.999
2	2		BL	2021-05-14 12:14:39	20.857	0.0474228	20.0581	94.7261	0.939546	163.037
2	2		BL	2021-05-14 12:14:40	20.857	0.0467978	20.0612	94.7339	0.940171	163.024
2	2		BL	2021-05-14 12:14:41	20.8546	0.0472666	20.0675	94.7378	0.939233	163.037
2	2		BL	2021-05-14 12:14:42	20.8538	0.0469541	20.0456	94.7221	0.939858	162.974
2	2		BL	2021-05-14 12:14:43	20.8546	0.0469541	20.0362	94.7261	0.941108	162.862
2	2		BL	2021-05-14 12:14:44	20.8554	0.0469541	20.0487	94.73	0.940171	162.843
2	2		BL	2021-05-14 12:14:45	20.857	0.0472666	20.0394	94.73	0.940171	162.799
2	2		BL	2021-05-14 12:14:46	20.8577	0.0472666	20.0519	94.73	0.939858	162.831
2	2		BL	2021-05-14 12:14:47	20.8577	0.0478916	20.055	94.7221	0.940796	162.849
2	2		BL	2021-05-14 12:14:48	20.8577	0.0471103	20.0706	94.7261	0.940171	162.831
2	2		BL	2021-05-14 12:14:49	20.8585	0.0467978	20.0519	94.73	0.939233	162.931
2	2		BL	2021-05-14 12:14:50	20.8577	0.0477353	20.0519	94.73	0.940483	162.956
2	2		BL	2021-05-14 12:14:51	20.8585	0.0469541	20.055	94.7261	0.940171	163.037
2	2		BL	2021-05-14 12:14:52	20.8624	0.0471103	20.0487	94.7261	0.939546	162.981
2	2		BL	2021-05-14 12:14:53	20.8617	0.0472666	20.0269	94.7378	0.940171	162.881
2	2		BL	2021-05-14 12:14:54	20.8624	0.0474228	20.0581	94.73	0.941108	163.024
2	2		BL	2021-05-14 12:14:55	20.8624	0.0464853	20.0487	94.7261	0.940483	163.012
2	2		BL	2021-05-14 12:14:56	20.8632	0.0471103	20.0581	94.7339	0.941421	163.062
2	2		BL	2021-05-14 12:14:57	20.8609	0.0471103	20.0612	94.73	0.938921	163.037
2	2		BL	2021-05-14 12:14:58	20.8624	0.0471103	20.0081	94.7221	0.941108	163.006
2	2		BL	2021-05-14 12:14:59	20.8671	0.0467978	20.0394	94.7261	0.941108	163.012
2	2		BL	2021-05-14 12:15:00	20.864	0.0471103	20.0394	94.7261	0.940171	162.937
2	2		BL	2021-05-14 12:15:01	20.8648	0.0471103	20.0581	94.7378	0.942046	162.849
2	2		BL	2021-05-14 12:15:02	20.8655	0.0466416	20.08	94.73	0.940171	162.849
2	2		BL	2021-05-14 12:15:03	20.8655	0.0466416	20.0738	94.73	0.941421	162.806
2	2		BL	2021-05-14 12:15:04	20.8663	0.0466416	20.055	94.73	0.941108	162.787
2	2		BL	2021-05-14 12:15:05	20.864	0.0466416	20.0394	94.7221	0.941108	162.849
2	3		BL	2021-05-14 12:15:06	20.8663	0.0464853	20.03	94.7339	0.942046	162.981
2	3		BL	2021-05-14 12:15:07	20.8655	0.0471103	20.0581	94.7261	0.942046	162.856
2	3		BL	2021-05-14 12:15:08	20.8663	0.0467978	20.055	94.7417	0.941421	162.999
2	3		BL	2021-05-14 12:15:09	20.8617	0.0464853	20.055	94.7261	0.941421	163.024
2	3		BL	2021-05-14 12:15:10	20.8687	0.0464853	20.0581	94.7261	0.942358	162.931
2	3		BL	2021-05-14 12:15:11	20.8655	0.0464853	20.0831	94.7339	0.941421	162.868
2	3		BL	2021-05-14 12:15:12	20.8679	0.0469541	20.0519	94.73	0.942671	162.837
2	3		BL	2021-05-14 12:15:13	20.8734	0.0464853	20.08	94.7261	0.941108	162.949
2	3		BL	2021-05-14 12:15:14	20.8718	0.0466416	20.0831	94.7221	0.942983	162.856
2	3		BL	2021-05-14 12:15:15	20.8687	0.0466416	20.0394	94.7339	0.942046	162.837
2	3		BL	2021-05-14 12:15:16	20.8687	0.0475791	20.0331	94.7221	0.961734	162.843
2	3		BL	2021-05-14 12:15:17	20.871	0.0471103	20.0425	94.7417	0.943296	162.968
2	3		BL	2021-05-14 12:15:18	20.8695	0.0455478	20.0456	94.7261	0.941421	163.024
2	3		BL	2021-05-14 12:15:19	20.8702	0.045704	20.055	94.7261	0.941108	163.037
2	3		BL	2021-05-14 12:15:20	20.871	0.0466416	20.0519	94.73	0.943608	162.956
2	3		BL	2021-05-14 12:15:21	20.8702	0.0466416	20.055	94.7221	0.942358	163.018
2	3		BL	2021-05-14 12:15:22	20.8726	0.0466416	20.0612	94.7221	0.941733	163.024
2	3		BL	2021-05-14 12:15:23	20.8718	0.0467978	20.055	94.7261	0.941733	163.018
2	3		BL	2021-05-14 12:15:24	20.8726	0.045704	20.0644	94.7221	0.942671	163.037
2	3		BL	2021-05-14 12:15:25	20.8749	0.0466416	20.055	94.7221	0.943296	162.956
2	3		BL	2021-05-14 12:15:26	20.8749	0.0467978	20.0612	94.7261	0.940171	162.987
2	3		BL	2021-05-14 12:15:27	20.8749	0.0467978	20.0894	94.7221	0.941421	162.918
2	3		BL	2021-05-14 12:15:28	20.8765	0.0471103	20.055	94.7378	0.942046	162.843
2	3		BL	2021-05-14 12:15:29	20.8757	0.0466416	20.08	94.73	0.943921	162.837
2	3		BL	2021-05-14 12:15:30	20.8742	0.0463291	20.0612	94.7221	0.945171	162.837
2	3		BL	2021-05-14 12:15:31	20.8765	0.0469541	20.0331	94.7143	0.943296	162.918
2	3		BL	2021-05-14 12:15:32	20.8742	0.0466416	20.0269	94.73	0.943608	162.868
2	3		BL	2021-05-14 12:15:33	20.8734	0.0466416	20.0519	94.7221	0.943921	162.974
2	3		BL	2021-05-14 12:15:34	20.8749	0.0464853	20.0394	94.7261	0.943296	162.881
2	3		BL	2021-05-14 12:15:35	20.8749	0.0467978	20.0894	94.73	0.943608	162.856
2	3		BL	2021-05-14 12:15:36	20.8757	0.0464853	20.0894	94.7261	0.944546	162.843
2	3		BL	2021-05-14 12:15:37	20.8749	0.0471103	20.055	94.73	0.943608	162.918
2	3		BL	2021-05-14 12:15:38	20.8757	0.0464853	20.0738	94.73	0.944546	162.862
2	3		BL	2021-05-14 12:15:39	20.8757	0.0463291	20.08	94.73	0.943296	162.862
2	3		BL	2021-05-14 12:15:40	20.8749	0.0466416	20.0612	94.7104	0.943296	162.868
2	3		BL	2021-05-14 12:15:41	20.8695	0.0469541	20.0331	94.7221	0.944546	162.899
2	3		BL	2021-05-14 12:15:42	20.8781	0.0469541	20.0675	94.7339	0.944546	162.956
2	3		BL	2021-05-14 12:15:43	20.8718	0.0463291	20.0112	94.7339	0.945483	163.012
2	3		BL	2021-05-14 12:15:44	20.8788	0.0464853	20.0331	94.73	0.944233	162.987
2	3		BL	2021-05-14 12:15:45	20.8788	0.0458603	20.0519	94.7378	0.943608	162.874
2	3		BL	2021-05-14 12:15:46	20.8781	0.0464853	20.0612	94.7221	0.945483	162.843
2	3		BL	2021-05-14 12:15:47	20.8788	0.0471103	20.0519	94.73	0.945796	162.893
2	3		BL	2021-05-14 12:15:48	20.8788	0.0466416	20.03	94.7261	0.945796	163.012
2	3		BL	2021-05-14 12:15:49	20.8796	0.0464853	20.055	94.7261	0.945483	163.037
2	3		BL	2021-05-14 12:15:50	20.8788	0.0466416	20.0769	94.73	0.945483	163.043
2	3		BL	2021-05-14 12:15:51	20.8773	0.0469541	20.0581	94.73	0.943296	162.937
2	3		BL	2021-05-14 12:15:52	20.8835	0.0469541	20.0581	94.73	0.946108	162.887
2	3		BL	2021-05-14 12:15:53	20.8757	0.0467978	20.0644	94.7182	0.947358	162.862
2	3		BL	2021-05-14 12:15:54	20.8788	0.0469541	20.055	94.7339	0.946421	162.843
2	3		BL	2021-05-14 12:15:55	20.8812	0.0466416	20.0644	94.7221	0.945483	162.843
2	3		BL	2021-05-14 12:15:56	20.882	0.0466416	20.055	94.7261	0.945483	162.881
2	3		BL	2021-05-14 12:15:57	20.8812	0.0466416	20.0487	94.7221	0.947046	162.912
2	3		BL	2021-05-14 12:15:58	20.8773	0.0471103	20.0519	94.7221	0.946421	162.849
2	3		BL	2021-05-14 12:15:59	20.8827	0.0472666	20.055	94.7261	0.946108	162.843
2	3		BL	2021-05-14 12:16:00	20.8812	0.0467978	20.08	94.73	0.946733	162.843
2	3		BL	2021-05-14 12:16:01	20.882	0.0466416	20.0644	94.7261	0.946421	162.824
2	3		BL	2021-05-14 12:16:02	20.8835	0.0466416	20.0612	94.7456	0.945483	162.824
2	3		BL	2021-05-14 12:16:03	20.882	0.0458603	20.0862	94.7339	0.946733	162.843
2	3		BL	2021-05-14 12:16:04	20.8835	0.0463291	20.0675	94.7261	0.947358	162.843
2	4		BL	2021-05-14 12:16:05	20.8835	0.0463291	20.0675	94.7221	0.947046	162.831
2	4		BL	2021-05-14 12:16:06	20.882	0.0464853	20.03	94.7104	0.947358	162.837
2	4		BL	2021-05-14 12:16:07	20.8773	0.0469541	20.03	94.7221	0.947046	162.843
2	4		BL	2021-05-14 12:16:08	20.8827	0.0469541	20.0394	94.7261	0.947671	162.868
2	4		BL	2021-05-14 12:16:09	20.8827	0.0464853	20.0519	94.7261	0.948608	162.993
2	4		BL	2021-05-14 12:16:10	20.882	0.0466416	20.0581	94.7221	0.947046	162.862
2	4		BL	2021-05-14 12:16:11	20.8827	0.0467978	20.0612	94.7182	0.947046	162.843
2	4		BL	2021-05-14 12:16:12	20.882	0.0458603	20.0394	94.7182	0.947983	162.837
2	4		BL	2021-05-14 12:16:13	20.8796	0.0466416	20.0769	94.7261	0.947671	162.837
2	4		BL	2021-05-14 12:16:14	20.8843	0.0466416	20.0738	94.7221	0.947671	162.843
2	4		BL	2021-05-14 12:16:15	20.882	0.0466416	20.0581	94.73	0.947983	162.849
2	4		BL	2021-05-14 12:16:16	20.8812	0.0471103	20.0644	94.7182	0.947983	162.849
2	4		BL	2021-05-14 12:16:17	20.8827	0.0466416	20.055	94.73	0.946733	162.843
2	4		BL	2021-05-14 12:16:18	20.8835	0.0467978	20.08	94.7378	0.948608	162.837
2	4		BL	2021-05-14 12:16:19	20.8843	0.0467978	20.0738	94.7221	0.947983	162.831
2	4		BL	2021-05-14 12:16:20	20.8843	0.0467978	20.055	94.7221	0.947671	162.931
2	4		BL	2021-05-14 12:16:21	20.8866	0.0469541	20.055	94.73	0.948296	162.856
2	4		BL	2021-05-14 12:16:22	20.8835	0.0477353	20.0394	94.7221	0.949546	162.843
2	4		BL	2021-05-14 12:16:23	20.8851	0.0472666	20.0519	94.7104	0.948608	162.837
2	4		BL	2021-05-14 12:16:24	20.8827	0.0472666	20.0612	94.7261	0.948608	162.849
2	4		BL	2021-05-14 12:16:25	20.8827	0.0467978	20.0362	94.73	0.946421	162.849
2	4		BL	2021-05-14 12:16:26	20.8843	0.0472666	20.0456	94.7261	0.948296	162.837
2	4		BL	2021-05-14 12:16:27	20.8851	0.0467978	20.0581	94.7221	0.947983	162.831
2	4		BL	2021-05-14 12:16:28	20.8851	0.0464853	20.0112	94.7261	0.948296	162.837
2	4		BL	2021-05-14 12:16:29	20.889	0.0463291	20.03	94.73	0.948921	162.862
2	4		BL	2021-05-14 12:16:30	20.8866	0.0464853	20.0487	94.7182	0.950171	162.931
2	4		BL	2021-05-14 12:16:31	20.8851	0.0463291	20.0581	94.7261	0.949233	162.849
2	4		BL	2021-05-14 12:16:32	20.8874	0.0460165	20.0581	94.73	0.949546	162.843
2	4		BL	2021-05-14 12:16:33	20.8866	0.0467978	20.0706	94.73	0.949858	162.837
2	4		BL	2021-05-14 12:16:34	20.8882	0.0466416	20.1019	94.7339	0.949858	162.831
2	4		BL	2021-05-14 12:16:35	20.8874	0.0464853	20.0581	94.7261	0.949858	162.831
2	4		BL	2021-05-14 12:16:36	20.8874	0.0466416	20.0612	94.7339	0.951421	162.824
2	4		BL	2021-05-14 12:16:37	20.8866	0.0467978	20.0269	94.7261	0.950483	162.837
2	4		BL	2021-05-14 12:16:38	20.8882	0.0467978	20.055	94.7221	0.948608	162.824
2	4		BL	2021-05-14 12:16:39	20.8882	0.0467978	20.0581	94.7221	0.950171	162.837
2	4		BL	2021-05-14 12:16:40	20.8882	0.0464853	20.0519	94.73	0.950796	162.837
2	4		BL	2021-05-14 12:16:41	20.8882	0.0461728	20.0738	94.7182	0.950796	162.837
2	4		BL	2021-05-14 12:16:42	20.8898	0.0474228	20.0612	94.7221	0.950483	162.856
2	4		BL	2021-05-14 12:16:43	20.8898	0.0463291	20.0519	94.7182	0.951733	162.812
2	4		BL	2021-05-14 12:16:44	20.889	0.0471103	20.0456	94.7182	0.951108	162.849
2	4		BL	2021-05-14 12:16:45	20.8898	0.0469541	20.0612	94.7261	0.952046	162.831
2	4		BL	2021-05-14 12:16:46	20.8913	0.0469541	20.0519	94.7221	0.951108	162.812
2	4		BL	2021-05-14 12:16:47	20.889	0.0466416	20.0612	94.7182	0.950483	162.831
2	4		BL	2021-05-14 12:16:48	20.8898	0.0463291	20.0394	94.7143	0.951421	162.843
2	4		BL	2021-05-14 12:16:49	20.8882	0.0467978	20.0644	94.7221	0.950483	162.831
2	4		BL	2021-05-14 12:16:50	20.8898	0.0466416	20.0862	94.7261	0.951733	162.831
2	4		BL	2021-05-14 12:16:51	20.889	0.0471103	20.1019	94.7221	0.951421	162.843
2	4		BL	2021-05-14 12:16:52	20.8906	0.0463291	20.0612	94.7143	0.951421	162.837
2	4		BL	2021-05-14 12:16:53	20.8906	0.0461728	20.0331	94.7261	0.951108	162.831
2	4		BL	2021-05-14 12:16:54	20.8921	0.0467978	20.0487	94.7221	0.950796	162.831
2	4		BL	2021-05-14 12:16:55	20.8929	0.0464853	20.0925	94.7221	0.952983	162.837
2	4		BL	2021-05-14 12:16:56	20.882	0.0466416	20.0831	94.7143	0.952983	162.856
2	4		BL	2021-05-14 12:16:57	20.8929	0.0467978	20.0894	94.7378	0.952983	162.843
2	4		BL	2021-05-14 12:16:58	20.8921	0.045704	20.0925	94.7221	0.952671	162.831
2	4		BL	2021-05-14 12:16:59	20.8913	0.0467978	20.0769	94.7143	0.952983	162.837
2	4		BL	2021-05-14 12:17:00	20.8866	0.0471103	20.055	94.7143	0.952983	162.843
2	4		BL	2021-05-14 12:17:01	20.8929	0.0467978	20.0362	94.7026	0.952671	162.843
2	4		BL	2021-05-14 12:17:02	20.8921	0.0467978	20.0362	94.7339	0.953296	162.837
2	4		BL	2021-05-14 12:17:03	20.8952	0.0469541	20.0269	94.7456	0.952358	162.824
2	4		BL	2021-05-14 12:17:04	20.8929	0.0461728	20.0269	94.7261	0.952671	162.849
2	5		BL	2021-05-14 12:17:05	20.8913	0.045704	20.0487	94.7261	0.953296	162.837
2	5		BL	2021-05-14 12:17:06	20.8913	0.0464853	20.0362	94.73	0.952671	162.837
2	5		BL	2021-05-14 12:17:07	20.8906	0.0469541	20.055	94.7221	0.952983	162.849
2	5		BL	2021-05-14 12:17:08	20.8937	0.0469541	20.0581	94.7143	0.951421	162.812
2	5		BL	2021-05-14 12:17:09	20.8952	0.0469541	20.0394	94.7182	0.952983	162.862
2	5		BL	2021-05-14 12:17:10	20.8945	0.045704	20.0519	94.7182	0.953921	162.849
2	5		BL	2021-05-14 12:17:11	20.8929	0.0469541	20.0612	94.7182	0.953608	162.837
2	5		BL	2021-05-14 12:17:12	20.8929	0.0471103	20.0644	94.7065	0.954233	162.843
2	5		BL	2021-05-14 12:17:13	20.8929	0.0466416	20.0519	94.7182	0.954546	162.843
2	5		BL	2021-05-14 12:17:14	20.8937	0.0461728	20.0862	94.6948	0.953921	162.837
2	5		BL	2021-05-14 12:17:15	20.8952	0.0469541	20.0519	94.7261	0.953296	162.806
2	5		BL	2021-05-14 12:17:16	20.8945	0.0461728	20.0362	94.7221	0.952983	162.856
2	5		BL	2021-05-14 12:17:17	20.8913	0.0461728	20.0706	94.7456	0.953608	162.799
2	5		BL	2021-05-14 12:17:18	20.896	0.0466416	20.0862	94.7261	0.953921	162.843
2	5		BL	2021-05-14 12:17:19	20.8968	0.0461728	20.0519	94.7417	0.954546	162.849
2	5		BL	2021-05-14 12:17:20	20.8968	0.0464853	20.0706	94.7261	0.954546	162.843
2	5		BL	2021-05-14 12:17:21	20.8968	0.0472666	20.0612	94.7026	0.953921	162.856
2	5		BL	2021-05-14 12:17:22	20.896	0.0471103	20.0769	94.7261	0.953608	162.843
2	5		BL	2021-05-14 12:17:23	20.8968	0.0467978	20.055	94.7221	0.954859	162.837
2	5		BL	2021-05-14 12:17:24	20.8984	0.0463291	20.055	94.7182	0.955484	162.843
2	5		BL	2021-05-14 12:17:25	20.8984	0.0467978	20.055	94.7339	0.955484	162.837
2	5		BL	2021-05-14 12:17:26	20.8976	0.0466416	20.0706	94.7104	0.954233	162.862
2	5		BL	2021-05-14 12:17:27	20.8984	0.0466416	20.1081	94.73	0.954233	162.849
2	5		BL	2021-05-14 12:17:28	20.8945	0.0467978	20.0644	94.7182	0.956421	162.843
2	5		BL	2021-05-14 12:17:29	20.8991	0.0463291	20.0581	94.7026	0.955171	162.843
2	5		BL	2021-05-14 12:17:30	20.8968	0.0467978	19.9894	94.7182	0.954859	162.849
2	5		BL	2021-05-14 12:17:31	20.8984	0.0466416	20.0206	94.7378	0.955171	162.843
2	5		BL	2021-05-14 12:17:32	20.896	0.0466416	20.055	94.7182	0.956109	162.843
2	5		BL	2021-05-14 12:17:33	20.8999	0.0469541	20.0706	94.7221	0.955171	162.843
2	5		BL	2021-05-14 12:17:34	20.8968	0.0466416	20.055	94.7182	0.956734	162.843
2	5		BL	2021-05-14 12:17:35	20.8976	0.0464853	20.0612	94.7182	0.956734	162.837
2	5		BL	2021-05-14 12:17:36	20.8991	0.0466416	20.0612	94.7182	0.955171	162.843
2	5		BL	2021-05-14 12:17:37	20.8984	0.0469541	20.0519	94.7261	0.955796	162.849
2	5		BL	2021-05-14 12:17:38	20.8937	0.0471103	20.0581	94.7065	0.956109	162.837
2	5		BL	2021-05-14 12:17:39	20.8991	0.0466416	20.0581	94.7182	0.957046	162.824
2	5		BL	2021-05-14 12:17:40	20.8991	0.0466416	20.0956	94.7261	0.956734	162.849
2	5		BL	2021-05-14 12:17:41	20.8984	0.0464853	20.08	94.7221	0.956109	162.849
2	5		BL	2021-05-14 12:17:42	20.8991	0.0472666	20.08	94.7221	0.956421	162.837
2	5		BL	2021-05-14 12:17:43	20.8984	0.0467978	20.0612	94.7221	0.956734	162.862
2	5		BL	2021-05-14 12:17:44	20.8991	0.0467978	20.0362	94.7221	0.956734	162.824
2	5		BL	2021-05-14 12:17:45	20.9007	0.0471103	20.03	94.7143	0.957046	162.843
2	5		BL	2021-05-14 12:17:46	20.8991	0.0467978	20.0456	94.7182	0.956734	162.837
2	5		BL	2021-05-14 12:17:47	20.8991	0.0467978	20.0581	94.7143	0.956734	162.831
2	5		BL	2021-05-14 12:17:48	20.8999	0.0467978	20.0519	94.7182	0.957046	162.856
2	5		BL	2021-05-14 12:17:49	20.8999	0.0474228	20.0144	94.7182	0.957046	162.843
2	5		BL	2021-05-14 12:17:50	20.9007	0.0467978	20.0456	94.7104	0.957046	162.837
2	5		BL	2021-05-14 12:17:51	20.896	0.0469541	20.0456	94.7182	0.957046	162.849
2	5		BL	2021-05-14 12:17:52	20.9015	0.0467978	20.055	94.6948	0.956734	162.837
2	5		BL	2021-05-14 12:17:53	20.9007	0.0469541	20.0644	94.7104	0.957671	162.837
2	5		BL	2021-05-14 12:17:54	20.9015	0.0464853	20.0331	94.7221	0.957983	162.862
2	5		BL	2021-05-14 12:17:55	20.9023	0.0467978	20.0738	94.7182	0.957983	162.843
2	5		BL	2021-05-14 12:17:56	20.9054	0.0469541	20.0581	94.7143	0.957671	162.837
2	5		BL	2021-05-14 12:17:57	20.9038	0.0461728	20.0956	94.7143	0.957983	162.843
2	5		BL	2021-05-14 12:17:58	20.9007	0.0467978	20.0269	94.7143	0.957983	162.849
2	5		BL	2021-05-14 12:17:59	20.9031	0.0458603	20.0581	94.7221	0.957983	162.843
2	5		BL	2021-05-14 12:18:00	20.9023	0.0466416	20.0487	94.7221	0.958921	162.837
2	5		BL	2021-05-14 12:18:01	20.9038	0.0469541	20.03	94.7104	0.958921	162.837
2	5		BL	2021-05-14 12:18:02	20.9054	0.0464853	20.0769	94.7104	0.957983	162.837
2	5		BL	2021-05-14 12:18:03	20.9046	0.0467978	20.0956	94.7221	0.957983	162.831
2	5		BL	2021-05-14 12:18:04	20.9038	0.0467978	20.0675	94.7221	0.958921	162.831
2	6		BL	2021-05-14 12:18:05	20.9031	0.0471103	20.055	94.7221	0.939858	162.837
2	6		BL	2021-05-14 12:18:06	20.9046	0.0469541	20.0425	94.7143	0.958608	162.837
2	6		BL	2021-05-14 12:18:07	20.9023	0.0469541	20.0831	94.7143	0.958608	162.843
2	6		BL	2021-05-14 12:18:08	20.9015	0.0469541	20.0269	94.7143	0.958608	162.849
2	6		BL	2021-05-14 12:18:09	20.9023	0.0464853	20.0519	94.7026	0.958608	162.837
2	6		BL	2021-05-14 12:18:10	20.9046	0.0471103	20.0206	94.6909	0.959858	162.806
2	6		BL	2021-05-14 12:18:11	20.9046	0.0474228	20.0675	94.7143	0.959546	162.849
2	6		BL	2021-05-14 12:18:12	20.9054	0.0469541	20.0612	94.7143	0.959858	162.837
2	6		BL	2021-05-14 12:18:13	20.9077	0.0466416	20.0831	94.7065	0.960484	162.849
2	6		BL	2021-05-14 12:18:14	20.9038	0.0466416	20.0862	94.7104	0.960171	162.849
2	6		BL	2021-05-14 12:18:15	20.9046	0.0466416	20.0519	94.7182	0.959546	162.843
2	6		BL	2021-05-14 12:18:16	20.9046	0.0471103	20.0362	94.7104	0.959546	162.849
2	6		BL	2021-05-14 12:18:17	20.9062	0.0469541	20.0487	94.7182	0.959858	162.849
2	6		BL	2021-05-14 12:18:18	20.9062	0.0469541	20.0519	94.7143	0.959858	162.806
2	6		BL	2021-05-14 12:18:19	20.9015	0.0464853	20.0519	94.7221	0.961109	162.831
2	6		BL	2021-05-14 12:18:20	20.9062	0.0472666	20.055	94.7143	0.961421	162.837
2	6		BL	2021-05-14 12:18:21	20.9062	0.0472666	20.0644	94.7143	0.960171	162.837
2	6		BL	2021-05-14 12:18:22	20.9062	0.0471103	20.0644	94.7261	0.961109	162.843
2	6		BL	2021-05-14 12:18:23	20.9038	0.0475791	20.0394	94.7182	0.961421	162.831
2	6		BL	2021-05-14 12:18:24	20.907	0.0471103	20.105	94.7143	0.961109	162.831
2	6		BL	2021-05-14 12:18:25	20.9062	0.0469541	20.055	94.73	0.961734	162.837
2	6		BL	2021-05-14 12:18:26	20.9062	0.0469541	20.0112	94.7221	0.961734	162.843
2	6		BL	2021-05-14 12:18:27	20.9054	0.0472666	20.0581	94.7221	0.959858	162.849
2	6		BL	2021-05-14 12:18:28	20.907	0.0469541	20.055	94.7182	0.960171	162.843
2	6		BL	2021-05-14 12:18:29	20.9062	0.0471103	20.055	94.7182	0.961109	162.812
2	6		BL	2021-05-14 12:18:30	20.9062	0.0471103	20.0581	94.7104	0.961734	162.837
2	6		BL	2021-05-14 12:18:31	20.9062	0.0472666	20.0644	94.7143	0.963296	162.843
2	6		BL	2021-05-14 12:18:32	20.8991	0.0475791	20.0487	94.7182	0.963609	162.868
2	6		BL	2021-05-14 12:18:33	20.9062	0.0469541	20.0331	94.7143	0.964234	162.837
2	6		BL	2021-05-14 12:18:34	20.9085	0.0472666	20.0925	94.7143	0.964234	162.849
2	6		BL	2021-05-14 12:18:35	20.9077	0.0467978	20.08	94.6987	0.963296	162.843
2	6		BL	2021-05-14 12:18:36	20.907	0.0475791	20.055	94.73	0.962984	162.849
2	6		BL	2021-05-14 12:18:37	20.9101	0.0469541	20.0331	94.7261	0.963921	162.849
2	6		BL	2021-05-14 12:18:38	20.907	0.0472666	20.0612	94.7104	0.963609	162.849
2	6		BL	2021-05-14 12:18:39	20.9085	0.0464853	20.0581	94.7182	0.964234	162.837
2	6		BL	2021-05-14 12:18:40	20.9117	0.0471103	20.0581	94.7143	0.964546	162.849
2	6		BL	2021-05-14 12:18:41	20.9085	0.0467978	20.0519	94.7143	0.963609	162.868
2	6		BL	2021-05-14 12:18:42	20.9093	0.0469541	20.0644	94.7182	0.964859	162.818
2	6		BL	2021-05-14 12:18:43	20.9077	0.0469541	20.0644	94.7182	0.964234	162.862
2	6		BL	2021-05-14 12:18:44	20.9109	0.0469541	20.0581	94.7104	0.965171	162.843
2	6		BL	2021-05-14 12:18:45	20.9085	0.0466416	20.0581	94.7182	0.966109	162.843
2	6		BL	2021-05-14 12:18:46	20.907	0.0467978	20.0612	94.7143	0.965484	162.881
2	6		BL	2021-05-14 12:18:47	20.9093	0.0463291	20.0456	94.7339	0.965171	162.837
2	6		BL	2021-05-14 12:18:48	20.9093	0.0472666	20.0581	94.7065	0.966109	162.843
2	6		BL	2021-05-14 12:18:49	20.9093	0.0472666	20.055	94.7182	0.964546	162.831
2	6		BL	2021-05-14 12:18:50	20.9109	0.0472666	20.0612	94.6948	0.965796	162.831
2	6		BL	2021-05-14 12:18:51	20.9109	0.0474228	20.0425	94.7143	0.967046	162.843
2	6		BL	2021-05-14 12:18:52	20.9109	0.0471103	20.0331	94.7104	0.967359	162.874
2	6		BL	2021-05-14 12:18:53	20.9117	0.0474228	20.03	94.7143	0.966421	162.856
2	6		BL	2021-05-14 12:18:54	20.9101	0.0472666	20.0644	94.7104	0.967046	162.837
2	6		BL	2021-05-14 12:18:55	20.9117	0.0467978	20.0862	94.7182	0.967359	162.849
2	6		BL	2021-05-14 12:18:56	20.9101	0.0460165	20.08	94.7143	0.968296	162.837
2	6		BL	2021-05-14 12:18:57	20.9109	0.0467978	20.0862	94.7065	0.968296	162.774
2	6		BL	2021-05-14 12:18:58	20.9117	0.0469541	20.0581	94.7104	0.968921	162.824
2	6		BL	2021-05-14 12:18:59	20.9101	0.0464853	20.0144	94.7182	0.968296	162.806
2	6		BL	2021-05-14 12:19:00	20.9093	0.0469541	20.03	94.7143	0.969234	162.862
2	6		BL	2021-05-14 12:19:01	20.9117	0.0467978	20.0581	94.7143	0.969234	162.843
2	6		BL	2021-05-14 12:19:02	20.9132	0.0466416	20.055	94.7221	0.969234	162.812
2	6		BL	2021-05-14 12:19:03	20.9109	0.0472666	20.0862	94.7065	0.969234	162.837
2	6		BL	2021-05-14 12:19:04	20.9093	0.0467978	20.0519	94.7182	0.970484	162.843
2	7		BL	2021-05-14 12:19:05	20.9124	0.0464853	20.0362	94.7065	0.971109	162.818
2	7		BL	2021-05-14 12:19:06	20.9101	0.0469541	20.0519	94.7221	0.971109	162.824
2	7		BL	2021-05-14 12:19:07	20.914	0.0466416	20.03	94.7143	0.971421	162.724
2	7		BL	2021-05-14 12:19:08	20.914	0.0469541	20.0581	94.7182	0.971109	162.687
2	7		BL	2021-05-14 12:19:09	20.9148	0.0464853	20.0644	94.73	0.971734	162.724
2	7		BL	2021-05-14 12:19:10	20.9132	0.0463291	20.0519	94.7143	0.971421	162.743
2	7		BL	2021-05-14 12:19:11	20.9124	0.0466416	20.0581	94.7143	0.971421	162.818
2	7		BL	2021-05-14 12:19:12	20.9132	0.0466416	20.0519	94.7065	0.972359	162.837
2	7		BL	2021-05-14 12:19:13	20.9132	0.0464853	20.0831	94.7143	0.972984	162.849
2	7		BL	2021-05-14 12:19:14	20.914	0.0467978	20.0519	94.7221	0.972984	162.787
2	7		BL	2021-05-14 12:19:15	20.9124	0.0463291	20.0644	94.7065	0.974546	162.681
2	7		BL	2021-05-14 12:19:16	20.9132	0.0472666	20.0581	94.7026	0.973609	162.756
2	7		BL	2021-05-14 12:19:17	20.9124	0.0467978	20.055	94.7065	0.973296	162.837
2	7		BL	2021-05-14 12:19:18	20.914	0.0466416	20.0394	94.7065	0.973921	162.837
2	7		BL	2021-05-14 12:19:19	20.914	0.0467978	20.055	94.7065	0.973921	162.837
2	7		BL	2021-05-14 12:19:20	20.9148	0.0467978	20.055	94.7143	0.973921	162.868
2	7		BL	2021-05-14 12:19:21	20.9132	0.0466416	20.0456	94.7104	0.974859	162.843
2	7		BL	2021-05-14 12:19:22	20.914	0.0469541	20.055	94.7104	0.974234	162.737
2	7		BL	2021-05-14 12:19:23	20.9148	0.0466416	20.0706	94.7065	0.974546	162.737
2	7		BL	2021-05-14 12:19:24	20.9124	0.0458603	20.055	94.73	0.974546	162.799
2	7		BL	2021-05-14 12:19:25	20.914	0.0455478	20.0581	94.7182	0.974546	162.693
2	7		BL	2021-05-14 12:19:26	20.9132	0.0467978	20.0581	94.7143	0.975796	162.668
2	7		BL	2021-05-14 12:19:27	20.9132	0.0474228	20.0675	94.7182	0.975484	162.656
2	7		BL	2021-05-14 12:19:28	20.9163	0.0471103	20.03	94.7104	0.975484	162.624
2	7		BL	2021-05-14 12:19:29	20.9148	0.0463291	20.0581	94.7026	0.976421	162.781
2	7		BL	2021-05-14 12:19:30	20.9163	0.0461728	20.0612	94.7143	0.977046	162.837
2	7		BL	2021-05-14 12:19:31	20.9163	0.0467978	20.0675	94.6987	0.975796	162.824
2	7		BL	2021-05-14 12:19:32	20.9155	0.0469541	20.0425	94.7026	0.976734	162.681
2	7		BL	2021-05-14 12:19:33	20.9148	0.0471103	20.0394	94.7104	0.976734	162.793
2	7		BL	2021-05-14 12:19:34	20.9155	0.0474228	20.0362	94.7182	0.976734	162.837
2	7		BL	2021-05-14 12:19:35	20.9163	0.0467978	20.0831	94.6987	0.977046	162.799
2	7		BL	2021-05-14 12:19:36	20.9132	0.0467978	20.0738	94.7143	0.976734	162.806
2	7		BL	2021-05-14 12:19:37	20.9202	0.0463291	20.0487	94.6909	0.977046	162.743
2	7		BL	2021-05-14 12:19:38	20.9163	0.0469541	20.0612	94.7182	0.977671	162.693
2	7		BL	2021-05-14 12:19:39	20.9109	0.0471103	20.0519	94.7065	0.977984	162.662
2	7		BL	2021-05-14 12:19:40	20.9171	0.0460165	20.0487	94.7065	0.978296	162.699
2	7		BL	2021-05-14 12:19:41	20.9163	0.0474228	20.055	94.7143	0.978609	162.668
2	7		BL	2021-05-14 12:19:42	20.9187	0.0467978	20.0331	94.7104	0.978609	162.718
2	7		BL	2021-05-14 12:19:43	20.9132	0.0467978	20.0519	94.7065	0.978609	162.712
2	7		BL	2021-05-14 12:19:44	20.9179	0.0474228	20.0644	94.7104	0.978609	162.668
2	7		BL	2021-05-14 12:19:45	20.9171	0.0469541	20.0456	94.7104	0.980171	162.731
2	7		BL	2021-05-14 12:19:46	20.9163	0.0466416	20.0925	94.7143	0.980171	162.637
2	7		BL	2021-05-14 12:19:47	20.9179	0.0471103	20.0394	94.7104	0.978296	162.668
2	7		BL	2021-05-14 12:19:48	20.9187	0.0469541	20.0394	94.6831	0.979234	162.706
2	7		BL	2021-05-14 12:19:49	20.9179	0.0471103	20.0331	94.7104	0.978609	162.799
2	7		BL	2021-05-14 12:19:50	20.9171	0.0471103	20.08	94.7104	0.980171	162.837
2	7		BL	2021-05-14 12:19:51	20.9179	0.0464853	20.0831	94.7104	0.979234	162.856
2	7		BL	2021-05-14 12:19:52	20.9202	0.0464853	20.0769	94.7104	0.978609	162.837
2	7		BL	2021-05-14 12:19:53	20.9117	0.0469541	20.08	94.7065	0.979234	162.843
2	7		BL	2021-05-14 12:19:54	20.921	0.0469541	20.055	94.687	0.980171	162.687
2	7		BL	2021-05-14 12:19:55	20.9179	0.0472666	20.0675	94.7104	0.979859	162.668
2	7		BL	2021-05-14 12:19:56	20.9187	0.0471103	20.0394	94.7143	0.979859	162.706
2	7		BL	2021-05-14 12:19:57	20.9179	0.0471103	20.055	94.7104	0.980171	162.693
2	7		BL	2021-05-14 12:19:58	20.9179	0.0472666	20.0519	94.7065	0.981109	162.681
2	7		BL	2021-05-14 12:19:59	20.9171	0.0472666	20.0394	94.7065	0.978921	162.649
2	7		BL	2021-05-14 12:20:00	20.9171	0.0475791	20.0675	94.7143	0.980484	162.687
2	7		BL	2021-05-14 12:20:01	20.9202	0.0478916	20.0831	94.7182	0.981421	162.668
2	7		BL	2021-05-14 12:20:02	20.9195	0.0471103	20.105	94.7026	0.980484	162.681
2	7		BL	2021-05-14 12:20:03	20.9163	0.0471103	20.0862	94.7065	0.981734	162.687
2	7		BL	2021-05-14 12:20:04	20.9179	0.0475836	20.0612	94.7104	0.981109	162.643
2	8	0	CH	2021-05-14 12:20:05	20.8976	0.0578926	20.0612	94.7026	0.981734	162.593
2	8	0	CH	2021-05-14 12:20:06	20.9171	0.0582036	20.0612	94.6987	0.981109	162.493
2	8	0	CH	2021-05-14 12:20:07	20.9171	0.0571103	20.0581	94.7143	0.981109	162.487
2	8	0	CH	2021-05-14 12:20:08	20.9187	0.0575816	20.055	94.7026	0.982046	162.556
2	8	0	CH	2021-05-14 12:20:09	20.9202	0.0582111	20.0644	94.7065	0.981109	162.537
2	8	0	CH	2021-05-14 12:20:10	20.9195	0.0575926	20.03	94.7143	0.982359	162.487
2	8	0	CH	2021-05-14 12:20:11	20.9195	0.0576011	20.0362	94.7065	0.982359	162.549
2	8	0	CH	2021-05-14 12:20:12	20.9179	0.0579241	20.0581	94.7065	0.981421	162.587
2	8	0	CH	2021-05-14 12:20:13	20.9187	0.0579366	20.0644	94.6987	0.983609	162.649
2	8	0	CH	2021-05-14 12:20:14	20.9202	0.0577948	20.08	94.7143	0.983921	162.674
2	8	0	CH	2021-05-14 12:20:15	20.9179	0.0581238	20.0519	94.7026	0.983296	162.649
2	8	0	CH	2021-05-14 12:20:16	20.9218	0.0589236	20.0331	94.7104	0.982671	162.537
2	8	0	CH	2021-05-14 12:20:17	20.9195	0.0578503	20.0612	94.7104	0.982984	162.574
2	8	0	CH	2021-05-14 12:20:18	20.9195	0.0583416	20.0519	94.7104	0.983609	162.549
2	8	0	CH	2021-05-14 12:20:19	20.8991	0.0582098	20.0862	94.7065	0.982984	162.506
2	8	0	CH	2021-05-14 12:20:20	20.9195	0.0580801	20.0519	94.7065	0.984234	162.549
2	8	0	CH	2021-05-14 12:20:21	20.9195	0.0581086	20.0581	94.7182	0.982984	162.562
2	8	0	CH	2021-05-14 12:20:22	20.9155	0.0581391	20.0644	94.7065	0.983921	162.649
2	8	0	CH	2021-05-14 12:20:23	20.9195	0.0580153	20.055	94.7065	0.984234	162.643
2	8	0	CH	2021-05-14 12:20:24	20.9195	0.0580498	20.0738	94.6987	0.983609	162.524
2	8	0	CH	2021-05-14 12:20:25	20.9179	0.0580863	20.0269	94.7065	0.984234	162.487
2	8	0	CH	2021-05-14 12:20:26	20.9171	0.0578123	20.0675	94.7065	0.984234	162.606
2	8	0	CH	2021-05-14 12:20:27	20.921	0.0580091	20.0769	94.7065	0.985171	162.587
2	8	0	CH	2021-05-14 12:20:28	20.9187	0.0580516	20.0581	94.7065	0.984546	162.624
2	8	0	CH	2021-05-14 12:20:29	20.9187	0.0582523	20.0644	94.7065	0.984234	162.631
2	8	0	CH	2021-05-14 12:20:30	20.9195	0.0579863	20.0612	94.7065	0.985171	162.631
2	8	0	CH	2021-05-14 12:20:31	20.9195	0.0578786	20.055	94.7065	0.985171	162.649
2	8	0	CH	2021-05-14 12:20:32	20.9195	0.0579291	20.0519	94.7026	0.984234	162.649
2	8	0	CH	2021-05-14 12:20:33	20.9202	0.0578253	20.0581	94.7104	0.985171	162.549
2	8	0	CH	2021-05-14 12:20:34	20.9202	0.0580361	20.0612	94.7065	0.983921	162.512
2	8	0	CH	2021-05-14 12:20:35	20.9187	0.0573113	20.0331	94.7065	0.986109	162.512
2	8	0	CH	2021-05-14 12:20:36	20.9195	0.0589323	20.0769	94.7026	0.986421	162.499
2	8	0	CH	2021-05-14 12:20:37	20.921	0.0585241	20.0831	94.6831	0.985484	162.574
2	8	0	CH	2021-05-14 12:20:38	20.9202	0.0587428	20.055	94.7065	0.986421	162.493
2	8	0	CH	2021-05-14 12:20:39	20.9195	0.0589636	20.0331	94.7026	0.985484	162.624
2	8	0	CH	2021-05-14 12:20:40	20.921	0.0593426	20.0612	94.7221	0.985796	162.543
2	8	0	CH	2021-05-14 12:20:41	20.9218	0.0586298	20.0612	94.7026	0.986734	162.599
2	8	0	CH	2021-05-14 12:20:42	20.9187	0.0594816	20.1112	94.6909	0.985171	162.549
2	8	0	CH	2021-05-14 12:20:43	20.9202	0.0595541	20.1081	94.7026	0.986109	162.449
2	8	0	CH	2021-05-14 12:20:44	20.9226	0.0596286	20.0644	94.7065	0.986421	162.456
2	8	0	CH	2021-05-14 12:20:45	20.9171	0.0593926	20.0081	94.7065	0.986421	162.537
2	8	0	CH	2021-05-14 12:20:46	20.9187	0.0594711	20.0394	94.7182	0.986421	162.499
2	8	0	CH	2021-05-14 12:20:47	20.9179	0.0597078	20.0331	94.7143	0.986734	162.568
2	8	0	CH	2021-05-14 12:20:48	20.9202	0.0594778	20.0581	94.73	0.987984	162.599
2	8	0	CH	2021-05-14 12:20:49	20.9187	0.0584686	20.0581	94.7065	0.987047	162.568
2	8	0	CH	2021-05-14 12:20:50	20.9195	0.0596488	20.0456	94.7065	0.986109	162.499
2	8	0	CH	2021-05-14 12:20:51	20.9171	0.0598936	20.0581	94.7065	0.986109	162.468
2	8	0	CH	2021-05-14 12:20:52	20.9179	0.0596716	20.0831	94.7026	0.987047	162.568
2	8	0	CH	2021-05-14 12:20:53	20.9187	0.0600766	20.0206	94.7026	0.985484	162.549
2	8	0	CH	2021-05-14 12:20:54	20.9195	0.0600148	20.08	94.7026	0.988922	162.424
2	8	0	CH	2021-05-14 12:20:55	20.9202	0.0596426	20.0612	94.6948	0.987047	162.449
2	8	0	CH	2021-05-14 12:20:56	20.9195	0.0602098	20.0331	94.7065	0.989234	162.418
2	8	0	CH	2021-05-14 12:20:57	20.9202	0.0599978	20.0519	94.7065	0.987671	162.456
2	8	0	CH	2021-05-14 12:20:58	20.9195	0.0608816	20.0644	94.7104	0.988296	162.343
2	8	0	CH	2021-05-14 12:20:59	20.9202	0.0609861	20.0769	94.7221	0.987984	162.431
2	8	0	CH	2021-05-14 12:21:00	20.9187	0.0610926	20.055	94.7104	0.987047	162.412
2	8	0	CH	2021-05-14 12:21:01	20.921	0.0613573	20.0612	94.7026	0.987359	162.368
2	8	0	CH	2021-05-14 12:21:02	20.9226	0.0619366	20.055	94.7182	0.987671	162.343
2	8	0	CH	2021-05-14 12:21:03	20.9202	0.0617366	20.0581	94.7143	0.988922	162.299
2	8	0	CH	2021-05-14 12:21:04	20.921	0.0615386	20.0644	94.7065	0.989234	162.406
2	9	1	CH	2021-05-14 12:21:05	20.9195	0.0613426	20.03	94.7026	0.989234	162.331
2	9	1	CH	2021-05-14 12:21:06	20.921	0.0617736	20.0581	94.6948	0.988922	162.274
2	9	1	CH	2021-05-14 12:21:07	20.9202	0.0614253	20.0644	94.7104	0.989546	162.274
2	9	1	CH	2021-05-14 12:21:08	20.9187	0.0618603	20.0362	94.7026	0.988609	162.249
2	9	1	CH	2021-05-14 12:21:09	20.921	0.0616723	20.0612	94.7104	0.989546	162.312
2	9	1	CH	2021-05-14 12:21:10	20.9195	0.0614863	20.0675	94.7143	0.989859	162.368
2	9	1	CH	2021-05-14 12:21:11	20.921	0.0616148	20.08	94.7065	0.990796	162.399
2	9	1	CH	2021-05-14 12:21:12	20.9195	0.0626828	20.0862	94.7026	0.989859	162.468
2	9	1	CH	2021-05-14 12:21:13	20.9202	0.0634403	20.0269	94.7065	0.988922	162.481
2	9	1	CH	2021-05-14 12:21:14	20.921	0.0627936	20.0394	94.7065	0.990484	162.349
2	9	1	CH	2021-05-14 12:21:15	20.9226	0.0626176	20.055	94.7026	0.989859	162.374
2	9	1	CH	2021-05-14 12:21:16	20.9218	0.0629123	20.055	94.7065	0.991109	162.337
2	9	1	CH	2021-05-14 12:21:17	20.9242	0.0633653	20.0612	94.7065	0.989234	162.299
2	9	1	CH	2021-05-14 12:21:18	20.921	0.0636641	20.055	94.7065	0.991109	162.287
2	9	1	CH	2021-05-14 12:21:19	20.9226	0.0631836	20.0581	94.7026	0.988609	162.299
2	9	1	CH	2021-05-14 12:21:20	20.9218	0.0637988	20.0519	94.7143	0.990796	162.274
2	9	1	CH	2021-05-14 12:21:21	20.9202	0.0636348	20.0487	94.7065	0.990796	162.262
2	9	1	CH	2021-05-14 12:21:22	20.9218	0.0637853	20.0456	94.7026	0.991109	162.287
2	9	1	CH	2021-05-14 12:21:23	20.9218	0.0639378	20.0425	94.7065	0.990796	162.274
2	9	1	CH	2021-05-14 12:21:24	20.921	0.0640923	20.0581	94.7182	0.989234	162.268
2	9	1	CH	2021-05-14 12:21:25	20.9202	0.0642488	20.0612	94.6948	0.992359	162.287
2	9	1	CH	2021-05-14 12:21:26	20.921	0.0647198	20.0675	94.7065	0.991109	162.268
2	9	1	CH	2021-05-14 12:21:27	20.9226	0.0650366	20.0831	94.7026	0.992672	162.199
2	9	1	CH	2021-05-14 12:21:28	20.9218	0.0647303	20.0831	94.6987	0.992359	162.243
2	9	1	CH	2021-05-14 12:21:29	20.921	0.0650511	20.0269	94.6792	0.992047	162.156
2	9	1	CH	2021-05-14 12:21:30	20.9218	0.0661551	20.0112	94.7065	0.992359	162.237
2	9	1	CH	2021-05-14 12:21:31	20.921	0.0663236	20.0581	94.7065	0.992672	162.249
2	9	1	CH	2021-05-14 12:21:32	20.9234	0.0658691	20.0487	94.7065	0.992047	162.281
2	9	1	CH	2021-05-14 12:21:33	20.921	0.0658853	20.0519	94.7026	0.992047	162.243
2	9	1	CH	2021-05-14 12:21:34	20.9226	0.0662161	20.0581	94.6987	0.993922	162.299
2	9	1	CH	2021-05-14 12:21:35	20.9226	0.0660801	20.0612	94.7026	0.992672	162.237
2	9	1	CH	2021-05-14 12:21:36	20.9242	0.0667273	20.055	94.687	0.993297	162.299
2	9	1	CH	2021-05-14 12:21:37	20.921	0.0665953	20.0581	94.6831	0.990484	162.281
2	9	1	CH	2021-05-14 12:21:38	20.9218	0.0669341	20.0612	94.7026	0.992672	162.249
2	9	1	CH	2021-05-14 12:21:39	20.9218	0.0661811	20.0956	94.7065	0.992984	162.262
2	9	1	CH	2021-05-14 12:21:40	20.9226	0.0673051	20.055	94.7065	0.993297	162.193
2	9	1	CH	2021-05-14 12:21:41	20.9218	0.0679624	20.0425	94.7065	0.992672	162.131
2	9	1	CH	2021-05-14 12:21:42	20.9218	0.0679966	20.0237	94.7065	0.993297	162.187
2	9	1	CH	2021-05-14 12:21:43	20.9234	0.0681891	20.0487	94.7065	0.995172	162.206
2	9	1	CH	2021-05-14 12:21:44	20.9226	0.0680711	20.0519	94.7143	0.994547	162.212
2	9	1	CH	2021-05-14 12:21:45	20.9226	0.0682676	20.0612	94.7026	0.993609	162.206
2	9	1	CH	2021-05-14 12:21:46	20.921	0.0689348	20.0831	94.6987	0.994859	162.199
2	9	1	CH	2021-05-14 12:21:47	20.9242	0.0686666	20.0331	94.6948	0.995172	162.199
2	9	1	CH	2021-05-14 12:21:48	20.9218	0.0691816	20.0519	94.7143	0.994859	162.249
2	9	1	CH	2021-05-14 12:21:49	20.9218	0.0692298	20.055	94.7026	0.993297	162.231
2	9	1	CH	2021-05-14 12:21:50	20.9226	0.0691238	20.0769	94.7026	0.995484	162.199
2	9	1	CH	2021-05-14 12:21:51	20.9218	0.0691761	20.0581	94.7026	0.994547	162.206
2	9	1	CH	2021-05-14 12:21:52	20.921	0.0695428	20.0581	94.7065	0.991421	162.187
2	9	1	CH	2021-05-14 12:21:53	20.9202	0.0695991	20.055	94.7026	0.994547	162.156
2	9	1	CH	2021-05-14 12:21:54	20.9226	0.0699698	20.0331	94.7104	0.995797	162.249
2	9	1	CH	2021-05-14 12:21:55	20.9218	0.0708113	20.055	94.6987	0.994859	162.212
2	9	1	CH	2021-05-14 12:21:56	20.9218	0.0705611	20.0487	94.7026	0.995484	162.256
2	9	1	CH	2021-05-14 12:21:57	20.921	0.0704691	20.0644	94.7026	0.994234	162.256
2	9	1	CH	2021-05-14 12:21:58	20.9226	0.0714729	20.0581	94.7104	0.995172	162.156
2	9	1	CH	2021-05-14 12:21:59	20.9218	0.0712286	20.0612	94.7026	0.996109	162.143
2	9	1	CH	2021-05-14 12:22:00	20.9202	0.0716113	20.0581	94.6987	0.995484	162.187
2	9	1	CH	2021-05-14 12:22:01	20.9234	0.0716836	20.0769	94.6909	0.995797	162.156
2	9	1	CH	2021-05-14 12:22:02	20.9179	0.0723828	20.0519	94.7065	0.996734	162.237
2	9	1	CH	2021-05-14 12:22:03	20.9234	0.0719903	20.03	94.6987	0.996734	162.193
2	9	1	CH	2021-05-14 12:22:04	20.921	0.0728498	20.0331	94.7026	0.996109	162.118
2	10	1	CH	2021-05-14 12:22:05	20.9249	0.0721488	20.0675	94.7065	0.996422	162.149
2	10	2	CH	2021-05-14 12:22:06	20.9226	0.0731686	20.0581	94.7104	0.998297	162.224
2	10	2	CH	2021-05-14 12:22:07	20.9218	0.0735654	20.0862	94.7065	0.996734	162.224
2	10	2	CH	2021-05-14 12:22:08	20.9202	0.0741204	20.03	94.7065	0.996109	162.174
2	10	2	CH	2021-05-14 12:22:09	20.9218	0.0740523	20.03	94.7026	0.995484	162.087
2	10	2	CH	2021-05-14 12:22:10	20.9273	0.0742988	20.0362	94.7065	0.997984	162.099
2	10	2	CH	2021-05-14 12:22:11	20.9242	0.0745473	20.0612	94.6987	0.995797	162.224
2	10	2	CH	2021-05-14 12:22:12	20.921	0.0747978	20.0519	94.7026	0.998609	162.174
2	10	2	CH	2021-05-14 12:22:13	20.9234	0.0748941	20.0519	94.7026	0.997047	162.081
2	10	2	CH	2021-05-14 12:22:14	20.9218	0.0762424	20.0519	94.6948	0.997672	162.124
2	10	2	CH	2021-05-14 12:22:15	20.9218	0.0752488	20.0519	94.6948	0.995484	162.087
2	10	2	CH	2021-05-14 12:22:16	20.9218	0.0751948	20.0519	94.6987	0.997672	162.087
2	10	2	CH	2021-05-14 12:22:17	20.9234	0.0759241	20.0644	94.7065	0.997359	162.087
2	10	2	CH	2021-05-14 12:22:18	20.9218	0.0761866	20.0362	94.7026	0.997984	162.162
2	10	2	CH	2021-05-14 12:22:19	20.921	0.0764511	20.0581	94.6753	0.997672	162.087
2	10	2	CH	2021-05-14 12:22:20	20.9226	0.0767176	20.0581	94.6987	0.997984	162.074
2	10	2	CH	2021-05-14 12:22:21	20.9257	0.0769861	20.0581	94.7104	0.997672	162.068
2	10	2	CH	2021-05-14 12:22:22	20.9226	0.0777254	20.0519	94.7261	0.999234	162.099
2	10	2	CH	2021-05-14 12:22:23	20.9218	0.0776854	20.0019	94.7104	0.998609	162.062
2	10	2	CH	2021-05-14 12:22:24	20.9218	0.0781161	20.0269	94.6987	0.997984	162.074
2	10	2	CH	2021-05-14 12:22:25	20.9218	0.0782363	20.03	94.7065	0.998297	162.081
2	10	2	CH	2021-05-14 12:22:26	20.921	0.0785148	20.0956	94.7104	0.997047	162.074
2	10	2	CH	2021-05-14 12:22:27	20.9226	0.0783266	20.0925	94.7065	0.999547	162.068
2	10	2	CH	2021-05-14 12:22:28	20.9226	0.0798591	20.0894	94.7026	0.998609	162.068
2	10	2	CH	2021-05-14 12:22:29	20.921	0.0806124	20.0644	94.6987	0.998922	162.074
2	10	2	CH	2021-05-14 12:22:30	20.9179	0.0799614	20.055	94.7026	0.998609	162.062
2	10	2	CH	2021-05-14 12:22:31	20.9218	0.0807186	20.0581	94.6987	1.00048	162.068
2	10	2	CH	2021-05-14 12:22:32	20.921	0.0811654	20.0894	94.6948	0.999859	162.068
2	10	2	CH	2021-05-14 12:22:33	20.9202	0.0809891	20.08	94.6987	0.998922	162.031
2	10	2	CH	2021-05-14 12:22:34	20.921	0.0811274	20.0331	94.6987	0.999859	162.081
2	10	2	CH	2021-05-14 12:22:35	20.9218	0.0820489	20.055	94.6948	0.999547	162.087
2	10	2	CH	2021-05-14 12:22:36	20.9202	0.0815661	20.0331	94.7104	0.999234	162.068
2	10	2	CH	2021-05-14 12:22:37	20.921	0.0809291	20.0487	94.6987	0.999234	162.056
2	10	2	CH	2021-05-14 12:22:38	20.921	0.0823254	20.0612	94.7065	0.999859	162.074
2	10	2	CH	2021-05-14 12:22:39	20.921	0.0820048	20.0487	94.7026	0.997672	162.062
2	10	2	CH	2021-05-14 12:22:40	20.921	0.0826238	20.0581	94.6948	0.999859	162.081
2	10	2	CH	2021-05-14 12:22:41	20.921	0.0827761	20.055	94.6948	0.999547	162.081
2	10	2	CH	2021-05-14 12:22:42	20.921	0.0829303	20.055	94.6948	1.0008	162.068
2	10	2	CH	2021-05-14 12:22:43	20.9226	0.0832428	20.0487	94.6909	0.999859	162.068
2	10	2	CH	2021-05-14 12:22:44	20.921	0.0835574	20.0738	94.6987	1.0008	162.068
2	10	2	CH	2021-05-14 12:22:45	20.9179	0.0846551	20.0675	94.6987	1.00173	162.056
2	10	2	CH	2021-05-14 12:22:46	20.9218	0.0838798	20.0519	94.7026	1.00017	162.068
2	10	2	CH	2021-05-14 12:22:47	20.9218	0.0846691	20.08	94.6948	0.999234	162.074
2	10	2	CH	2021-05-14 12:22:48	20.921	0.0851478	20.0487	94.6987	1.00048	162.068
2	10	2	CH	2021-05-14 12:22:49	20.921	0.0860974	20.0394	94.6948	1.00142	162.062
2	10	2	CH	2021-05-14 12:22:50	20.9179	0.0861114	20.0487	94.7065	1.00111	162.056
2	10	2	CH	2021-05-14 12:22:51	20.9218	0.0865961	20.0706	94.7065	1.00205	162.074
2	10	2	CH	2021-05-14 12:22:52	20.9218	0.0869266	20.0925	94.7026	1.0008	162.068
2	10	2	CH	2021-05-14 12:22:53	20.9242	0.0874154	20.0925	94.7104	1.00173	162.062
2	10	2	CH	2021-05-14 12:22:54	20.921	0.0874374	20.08	94.6987	1.00173	162.081
2	10	2	CH	2021-05-14 12:22:55	20.9202	0.0866801	20.0487	94.6987	0.999859	162.074
2	10	2	CH	2021-05-14 12:22:56	20.9218	0.0879561	20.0644	94.7026	1.00236	162.074
2	10	2	CH	2021-05-14 12:22:57	20.9242	0.0886091	20.0612	94.6987	1.00298	162.068
2	10	2	CH	2021-05-14 12:22:58	20.921	0.0887954	20.055	94.6948	1.00173	162.043
2	10	2	CH	2021-05-14 12:22:59	20.9202	0.0892961	20.0425	94.7143	1.00205	162.074
2	10	2	CH	2021-05-14 12:23:00	20.921	0.0894864	20.0612	94.7065	1.00111	162.068
2	10	2	CH	2021-05-14 12:23:01	20.921	0.0898349	20.055	94.7026	1.0008	162.074
2	10	2	CH	2021-05-14 12:23:02	20.921	0.0908104	20.0456	94.6987	1.00361	162.087
2	10	2	CH	2021-05-14 12:23:03	20.9187	0.0903816	20.0612	94.7065	1.00423	162.068
2	10	2	CH	2021-05-14 12:23:04	20.9234	0.0904236	20.0237	94.6987	1.00361	162.074
2	11	2	CH	2021-05-14 12:23:05	20.9202	0.0907801	20.0331	94.6987	0.982359	162.068
2	11	3	CH	2021-05-14 12:23:06	20.9226	0.0911386	20.0487	94.7143	1.00298	162.068
2	11	3	CH	2021-05-14 12:23:07	20.9202	0.0918116	20.0612	94.7026	1.00361	162.081
2	11	3	CH	2021-05-14 12:23:08	20.921	0.0923304	20.0831	94.6948	1.0033	162.049
2	11	3	CH	2021-05-14 12:23:09	20.921	0.0923824	20.08	94.6987	1.00173	162.068
2	11	3	CH	2021-05-14 12:23:10	20.921	0.0932176	20.0612	94.7026	1.00298	162.024
2	11	3	CH	2021-05-14 12:23:11	20.9218	0.0929611	20.0612	94.6987	1.00361	162.049
2	11	3	CH	2021-05-14 12:23:12	20.921	0.0942691	20.0394	94.6987	1.00173	162.074
2	11	3	CH	2021-05-14 12:23:13	20.9202	0.0941729	20.0581	94.7026	1.00173	162.074
2	11	3	CH	2021-05-14 12:23:14	20.9202	0.0943911	20.0581	94.6948	1.00392	162.074
2	11	3	CH	2021-05-14 12:23:15	20.9195	0.0949239	20.0581	94.6987	1.00298	162.074
2	11	3	CH	2021-05-14 12:23:16	20.9195	0.0954586	20.0612	94.7026	1.00392	162.074
2	11	3	CH	2021-05-14 12:23:17	20.9202	0.0959954	20.0519	94.7026	1.00423	162.068
2	11	3	CH	2021-05-14 12:23:18	20.921	0.0960654	20.0269	94.6987	1.00423	162.074
2	11	3	CH	2021-05-14 12:23:19	20.9187	0.0959811	20.0862	94.6948	1.00423	162.081
2	11	3	CH	2021-05-14 12:23:20	20.9226	0.0969926	20.0612	94.7026	1.00423	162.068
2	11	3	CH	2021-05-14 12:23:21	20.9179	0.0973811	20.0644	94.7143	1.00361	162.068
2	11	3	CH	2021-05-14 12:23:22	20.9218	0.0976154	20.0831	94.6948	1.00455	162.068
2	11	3	CH	2021-05-14 12:23:23	20.9195	0.0978516	20.08	94.6987	1.00486	162.081
2	11	3	CH	2021-05-14 12:23:24	20.9132	0.0977773	20.0394	94.6909	1.00423	162.068
2	11	3	CH	2021-05-14 12:23:25	20.9195	0.0987989	20.0331	94.7104	1.00517	162.068
2	11	3	CH	2021-05-14 12:23:26	20.921	0.0987286	20.0612	94.7026	1.00486	162.068
2	11	3	CH	2021-05-14 12:23:27	20.9195	0.0999104	20.0956	94.6987	1.00455	162.074
2	11	3	CH	2021-05-14 12:23:28	20.921	0.100313	20.0831	94.7065	1.00705	162.074
2	11	3	CH	2021-05-14 12:23:29	20.9195	0.100561	20.0581	94.6987	1.00517	162.062
2	11	3	CH	2021-05-14 12:23:30	20.9187	0.101124	20.0519	94.6987	1.00548	162.106
2	11	3	CH	2021-05-14 12:23:31	20.9226	0.101532	20.0612	94.6987	1.00673	162.081
2	11	3	CH	2021-05-14 12:23:32	20.9202	0.101474	20.0769	94.6987	1.00642	162.074
2	11	3	CH	2021-05-14 12:23:33	20.921	0.102199	20.055	94.7026	1.0058	162.068
2	11	3	CH	2021-05-14 12:23:34	20.9226	0.102614	20.0612	94.6987	1.00486	162.081
2	11	3	CH	2021-05-14 12:23:35	20.9187	0.102561	20.0612	94.6987	1.00517	162.062
2	11	3	CH	2021-05-14 12:23:36	20.9218	0.10298	20.0862	94.7182	1.0058	162.056
2	11	3	CH	2021-05-14 12:23:37	20.9179	0.103088	20.055	94.6948	1.00611	162.043
2	11	3	CH	2021-05-14 12:23:38	20.9195	0.104604	20.0519	94.6987	1.00642	162.049
2	11	3	CH	2021-05-14 12:23:39	20.9187	0.104872	20.0519	94.6987	1.0058	162.081
2	11	3	CH	2021-05-14 12:23:40	20.9195	0.104674	20.005	94.6987	1.00736	162.062
2	11	3	CH	2021-05-14 12:23:41	20.9195	0.104477	20.03	94.7143	1.00736	162.049
2	11	3	CH	2021-05-14 12:23:42	20.9187	0.106002	20.03	94.6987	1.00642	162.068
2	11	3	CH	2021-05-14 12:23:43	20.9195	0.106434	20.0581	94.6948	1.00642	162.074
2	11	3	CH	2021-05-14 12:23:44	20.9195	0.106712	20.0581	94.6987	1.00642	162.056
2	11	3	CH	2021-05-14 12:23:45	20.9187	0.10668	20.055	94.6831	1.00673	162.068
2	11	3	CH	2021-05-14 12:23:46	20.9202	0.107744	20.0581	94.6831	1.00642	162.068
2	11	3	CH	2021-05-14 12:23:47	20.9155	0.108184	20.08	94.6987	1.00673	162.068
2	11	3	CH	2021-05-14 12:23:48	20.9195	0.107689	20.0425	94.6948	1.00673	162.062
2	11	3	CH	2021-05-14 12:23:49	20.9195	0.109071	20.0738	94.7026	1.00798	162.074
2	11	3	CH	2021-05-14 12:23:50	20.9195	0.10983	20.055	94.7026	1.00767	162.081
2	11	3	CH	2021-05-14 12:23:51	20.9179	0.110279	20.0581	94.7065	1.00705	162.074
2	11	3	CH	2021-05-14 12:23:52	20.9187	0.109792	20.055	94.6948	1.00736	162.068
2	11	3	CH	2021-05-14 12:23:53	20.9195	0.110557	20.0831	94.6909	1.00767	162.049
2	11	3	CH	2021-05-14 12:23:54	20.9179	0.111324	20.0831	94.6987	1.00673	162.081
2	11	3	CH	2021-05-14 12:23:55	20.9187	0.111468	20.0362	94.6987	1.00767	162.037
2	11	3	CH	2021-05-14 12:23:56	20.9187	0.111926	20.0487	94.687	1.00736	162.062
2	11	3	CH	2021-05-14 12:23:57	20.9179	0.11223	20.0581	94.6987	1.00705	162.074
2	11	3	CH	2021-05-14 12:23:58	20.9187	0.112849	20.055	94.6948	1.0083	162.068
2	11	3	CH	2021-05-14 12:23:59	20.9187	0.11347	20.0362	94.6948	1.00673	162.062
2	11	3	CH	2021-05-14 12:24:00	20.9187	0.113624	20.055	94.6987	1.00767	162.074
2	11	3	CH	2021-05-14 12:24:01	20.9195	0.114717	20.0331	94.7104	1.00798	162.074
2	11	3	CH	2021-05-14 12:24:02	20.9179	0.115032	20.005	94.6987	1.00955	162.062
2	11	3	CH	2021-05-14 12:24:03	20.9179	0.115973	20.0394	94.6948	1.00798	162.068
2	11	3	CH	2021-05-14 12:24:04	20.9171	0.116291	20.0394	94.6714	1.00548	162.062
2	12	4	CH	2021-05-14 12:24:05	20.9179	0.116611	20.0894	94.6831	1.00798	162.062
2	12	4	CH	2021-05-14 12:24:06	20.9171	0.11709	20.105	94.6987	1.00736	162.093
2	12	4	CH	2021-05-14 12:24:07	20.9179	0.117727	20.1019	94.6909	1.0083	162.062
2	12	4	CH	2021-05-14 12:24:08	20.9171	0.116647	20.0831	94.6987	1.00767	162.062
2	12	4	CH	2021-05-14 12:24:09	20.9179	0.118381	20.055	94.6948	1.00611	162.074
2	12	4	CH	2021-05-14 12:24:10	20.9163	0.11918	20.0425	94.6948	1.00767	162.068
2	12	4	CH	2021-05-14 12:24:11	20.9171	0.119512	20.055	94.6909	1.00798	162.068
2	12	4	CH	2021-05-14 12:24:12	20.9171	0.120003	20.0581	94.7026	1.00767	162.068
2	12	4	CH	2021-05-14 12:24:13	20.9179	0.121277	20.0487	94.6909	1.00798	162.074
2	12	4	CH	2021-05-14 12:24:14	20.9179	0.121459	20.0362	94.7026	1.00892	162.074
2	12	4	CH	2021-05-14 12:24:15	20.9187	0.121643	20.0331	94.7026	1.00798	162.074
2	12	4	CH	2021-05-14 12:24:16	20.9171	0.121985	20.0112	94.7065	1.00767	162.024
2	12	4	CH	2021-05-14 12:24:17	20.9202	0.122642	20.0331	94.7143	1.00705	162.074
2	12	4	CH	2021-05-14 12:24:18	20.9179	0.123144	20.0362	94.6909	1.0083	162.074
2	12	4	CH	2021-05-14 12:24:19	20.9187	0.123961	20.0269	94.7026	1.00986	162.074
2	12	4	CH	2021-05-14 12:24:20	20.9171	0.123999	20.055	94.7026	1.0083	162.074
2	12	4	CH	2021-05-14 12:24:21	20.9202	0.124507	20.08	94.6987	1.00767	162.068
2	12	4	CH	2021-05-14 12:24:22	20.9179	0.125487	20.0894	94.6987	1.01048	162.062
2	12	4	CH	2021-05-14 12:24:23	20.9163	0.125374	20.0581	94.6948	1.00736	162.074
2	12	4	CH	2021-05-14 12:24:24	20.9171	0.126357	20.0581	94.7065	1.00861	162.093
2	12	4	CH	2021-05-14 12:24:25	20.9195	0.126405	20.0331	94.7026	1.00892	162.074
2	12	4	CH	2021-05-14 12:24:26	20.9179	0.127705	20.0269	94.6948	1.0083	162.074
2	12	4	CH	2021-05-14 12:24:27	20.9163	0.1276	20.0644	94.6987	1.00861	162.068
2	12	4	CH	2021-05-14 12:24:28	20.9163	0.127967	20.0862	94.7065	1.00673	162.093
2	12	4	CH	2021-05-14 12:24:29	20.9171	0.129116	20.055	94.687	1.00861	162.074
2	12	4	CH	2021-05-14 12:24:30	20.9171	0.12933	20.1175	94.6948	1.00861	162.081
2	12	4	CH	2021-05-14 12:24:31	20.914	0.129546	20.0769	94.6831	1.00986	162.074
2	12	4	CH	2021-05-14 12:24:32	20.9163	0.130077	20.0581	94.6987	1.00955	162.068
2	12	4	CH	2021-05-14 12:24:33	20.9179	0.131078	20.0644	94.7026	1.00892	162.068
2	12	4	CH	2021-05-14 12:24:34	20.914	0.131144	20.0362	94.6987	1.00861	162.068
2	12	4	CH	2021-05-14 12:24:35	20.9155	0.132149	20.0456	94.7026	1.00892	162.074
2	12	4	CH	2021-05-14 12:24:36	20.9163	0.132531	20.0519	94.6987	1.00798	162.068
2	12	4	CH	2021-05-14 12:24:37	20.9148	0.133072	20.0675	94.6987	1.00892	162.074
2	12	4	CH	2021-05-14 12:24:38	20.9163	0.133927	20.0612	94.687	1.00892	162.074
2	12	4	CH	2021-05-14 12:24:39	20.9148	0.134784	20.0394	94.6987	1.00923	162.068
2	12	4	CH	2021-05-14 12:24:40	20.9148	0.135643	20.0738	94.6909	1.00861	162.074
2	12	4	CH	2021-05-14 12:24:41	20.9195	0.136504	20.08	94.7026	1.00923	162.068
2	12	4	CH	2021-05-14 12:24:42	20.9155	0.13596	20.0519	94.6909	1.0083	162.068
2	12	4	CH	2021-05-14 12:24:43	20.9187	0.13745	20.0644	94.6909	1.00923	162.062
2	12	4	CH	2021-05-14 12:24:44	20.9179	0.137849	20.0581	94.6987	1.00955	162.062
2	12	4	CH	2021-05-14 12:24:45	20.9124	0.137936	20.0581	94.7182	1.00923	162.068
2	12	4	CH	2021-05-14 12:24:46	20.9179	0.138495	20.0831	94.6948	1.00673	162.093
2	12	4	CH	2021-05-14 12:24:47	20.9163	0.138899	20.0675	94.7026	1.00861	162.074
2	12	4	CH	2021-05-14 12:24:48	20.9155	0.139618	20.0644	94.7026	1.0083	162.062
2	12	4	CH	2021-05-14 12:24:49	20.9148	0.140339	20.0581	94.6987	1.00892	162.081
2	12	4	CH	2021-05-14 12:24:50	20.914	0.141061	20.0581	94.6987	1.00923	162.049
2	12	4	CH	2021-05-14 12:24:51	20.9109	0.140692	20.0331	94.7026	1.0083	162.074
2	12	4	CH	2021-05-14 12:24:52	20.9093	0.141575	20.0644	94.6987	1.00923	162.074
2	12	4	CH	2021-05-14 12:24:53	20.9155	0.142304	20.0394	94.6948	1.00986	162.068
2	12	4	CH	2021-05-14 12:24:54	20.9155	0.142566	20.055	94.7221	1.01017	162.037
2	12	4	CH	2021-05-14 12:24:55	20.9163	0.143768	20.0487	94.6831	1.01017	162.081
2	12	4	CH	2021-05-14 12:24:56	20.9148	0.143877	20.0612	94.7104	1.00986	162.087
2	12	4	CH	2021-05-14 12:24:57	20.9117	0.145395	20.0112	94.6948	1.00955	162.087
2	12	4	CH	2021-05-14 12:24:58	20.9132	0.145509	20.0581	94.6987	1.00923	162.056
2	12	4	CH	2021-05-14 12:24:59	20.9132	0.146406	20.08	94.6987	1.00923	162.056
2	12	4	CH	2021-05-14 12:25:00	20.9155	0.146368	20.0738	94.7065	1.00986	162.068
2	12	4	CH	2021-05-14 12:25:01	20.9163	0.147425	20.0612	94.7065	1.00923	162.074
2	12	4	CH	2021-05-14 12:25:02	20.914	0.148015	20.0831	94.6987	1.01048	162.074
2	12	4	CH	2021-05-14 12:25:03	20.9132	0.148295	20.0581	94.7026	1.00861	162.068
2	12	4	CH	2021-05-14 12:25:04	20.9124	0.14889	20.0237	94.6948	1.00955	162.081
2	13	4	CH	2021-05-14 12:25:05	20.914	0.149799	20.0081	94.6987	1.00955	162.068
2	13	5	CH	2021-05-14 12:25:06	20.914	0.149304	20.0362	94.6948	1.01017	162.056
2	13	5	CH	2021-05-14 12:25:07	20.9132	0.150685	20.0425	94.6987	1.00986	162.068
2	13	5	CH	2021-05-14 12:25:08	20.9171	0.151757	20.0331	94.6987	1.00892	162.081
2	13	5	CH	2021-05-14 12:25:09	20.9109	0.152049	20.0144	94.7104	1.00955	162.081
2	13	5	CH	2021-05-14 12:25:10	20.9124	0.152186	20.0769	94.6909	1.01048	162.081
2	13	5	CH	2021-05-14 12:25:11	20.914	0.152795	20.1175	94.6948	1.01017	162.037
2	13	5	CH	2021-05-14 12:25:12	20.9155	0.15403	20.1019	94.7104	1.00923	162.074
2	13	5	CH	2021-05-14 12:25:13	20.9109	0.154643	20.0581	94.6948	1.01048	162.081
2	13	5	CH	2021-05-14 12:25:14	20.9101	0.154164	20.055	94.6987	1.00861	162.056
2	13	5	CH	2021-05-14 12:25:15	20.9117	0.155405	20.0612	94.6987	1.00923	162.068
2	13	5	CH	2021-05-14 12:25:16	20.9077	0.15618	20.0831	94.6948	1.01017	162.093
2	13	5	CH	2021-05-14 12:25:17	20.9124	0.156644	20.0612	94.7026	1.01142	162.062
2	13	5	CH	2021-05-14 12:25:18	20.9109	0.157423	20.0331	94.6987	1.01205	162.062
2	13	5	CH	2021-05-14 12:25:19	20.9132	0.157891	20.0612	94.7026	1.0108	162.056
2	13	5	CH	2021-05-14 12:25:20	20.9117	0.15883	20.0581	94.7065	1.01111	162.074
2	13	5	CH	2021-05-14 12:25:21	20.914	0.15899	20.0394	94.6909	1.01142	162.068
2	13	5	CH	2021-05-14 12:25:22	20.9124	0.160089	20.0331	94.6948	1.01142	162.062
2	13	5	CH	2021-05-14 12:25:23	20.9132	0.160722	20.0612	94.6987	1.01111	162.062
2	13	5	CH	2021-05-14 12:25:24	20.9117	0.160262	20.055	94.7026	1.01142	162.074
2	13	5	CH	2021-05-14 12:25:25	20.9124	0.162149	20.0519	94.687	1.0108	162.087
2	13	5	CH	2021-05-14 12:25:26	20.9109	0.162162	20.0331	94.6987	1.01205	162.043
2	13	5	CH	2021-05-14 12:25:27	20.9124	0.163272	20.055	94.6987	1.01142	162.074
2	13	5	CH	2021-05-14 12:25:28	20.9117	0.163914	20.0331	94.6753	1.0108	162.081
2	13	5	CH	2021-05-14 12:25:29	20.9124	0.16409	19.9987	94.6948	1.01205	162.087
2	13	5	CH	2021-05-14 12:25:30	20.9124	0.165361	20.0362	94.7143	1.01142	162.081
2	13	5	CH	2021-05-14 12:25:31	20.9117	0.16601	20.0269	94.6909	1.01267	162.068
2	13	5	CH	2021-05-14 12:25:32	20.9109	0.165879	20.0487	94.6987	0.996734	162.068
2	13	5	CH	2021-05-14 12:25:33	20.9109	0.167469	20.0612	94.6987	1.00986	162.068
2	13	5	CH	2021-05-14 12:25:34	20.9117	0.16828	20.03	94.7026	1.0133	162.074
2	13	5	CH	2021-05-14 12:25:35	20.9124	0.168624	20.0362	94.6948	1.01267	162.074
2	13	5	CH	2021-05-14 12:25:36	20.9101	0.169126	20.0394	94.6987	1.01173	162.074
2	13	5	CH	2021-05-14 12:25:37	20.9117	0.169474	20.0862	94.6987	1.01205	162.062
2	13	5	CH	2021-05-14 12:25:38	20.9132	0.170449	20.08	94.7026	1.01111	162.068
2	13	5	CH	2021-05-14 12:25:39	20.9124	0.170957	20.1112	94.7026	1.01236	162.081
2	13	5	CH	2021-05-14 12:25:40	20.9117	0.17178	20.055	94.6948	1.01111	162.068
2	13	5	CH	2021-05-14 12:25:41	20.914	0.172761	20.0112	94.6987	1.01298	162.081
2	13	5	CH	2021-05-14 12:25:42	20.9132	0.172494	20.0612	94.6948	1.01205	162.087
2	13	5	CH	2021-05-14 12:25:43	20.9124	0.173792	20.0581	94.6987	1.01173	162.087
2	13	5	CH	2021-05-14 12:25:44	20.9093	0.174154	20.0738	94.7026	1.01142	162.099
2	13	5	CH	2021-05-14 12:25:45	20.9109	0.17483	20.0362	94.7026	1.01111	162.068
2	13	5	CH	2021-05-14 12:25:46	20.9117	0.175977	20.0519	94.7182	1.01205	162.068
2	13	5	CH	2021-05-14 12:25:47	20.907	0.176189	20.0487	94.6948	1.01173	162.081
2	13	5	CH	2021-05-14 12:25:48	20.9054	0.176872	20.0675	94.6987	1.01236	162.049
2	13	5	CH	2021-05-14 12:25:49	20.9117	0.178025	20.0394	94.7065	1.01267	162.074
2	13	5	CH	2021-05-14 12:25:50	20.9085	0.178399	20.0769	94.6987	1.01267	162.074
2	13	5	CH	2021-05-14 12:25:51	20.9117	0.178775	20.0831	94.6987	1.01298	162.074
2	13	5	CH	2021-05-14 12:25:52	20.9101	0.179309	20.055	94.6948	1.0133	162.068
2	13	5	CH	2021-05-14 12:25:53	20.9101	0.180314	20.0612	94.6831	1.01423	162.031
2	13	5	CH	2021-05-14 12:25:54	20.9109	0.181321	20.0612	94.6909	1.0133	162.074
2	13	5	CH	2021-05-14 12:25:55	20.9101	0.181861	20.0519	94.6948	1.01236	162.068
2	13	5	CH	2021-05-14 12:25:56	20.9109	0.182247	20.0612	94.6987	1.01298	162.062
2	13	5	CH	2021-05-14 12:25:57	20.9132	0.183573	20.0675	94.7026	1.0133	162.062
2	13	5	CH	2021-05-14 12:25:58	20.9101	0.184744	20.0987	94.6948	1.01142	162.074
2	13	5	CH	2021-05-14 12:25:59	20.9101	0.185449	20.055	94.7026	1.01298	162.099
2	13	5	CH	2021-05-14 12:26:00	20.9101	0.186936	20.0331	94.6987	1.01361	162.062
2	13	5	CH	2021-05-14 12:26:01	20.9101	0.187489	20.0394	94.6987	1.0133	162.068
2	13	5	CH	2021-05-14 12:26:02	20.9117	0.188355	20.0331	94.6987	1.01392	162.074
2	13	5	CH	2021-05-14 12:26:03	20.9101	0.189224	20.0675	94.7026	1.01392	162.068
2	13	5	CH	2021-05-14 12:26:04	20.9077	0.190876	20.08	94.6987	1.01392	162.087
2	14	5	CH	2021-05-14 12:26:05	20.9101	0.192061	20.0675	94.6909	1.01392	162.056
2	14	6	CH	2021-05-14 12:26:06	20.9132	0.192829	20.0581	94.7104	1.01423	162.081
2	14	6	CH	2021-05-14 12:26:07	20.9101	0.192898	20.0581	94.6948	1.01517	162.074
2	14	6	CH	2021-05-14 12:26:08	20.9085	0.193123	20.0331	94.6948	1.01423	162.062
2	14	6	CH	2021-05-14 12:26:09	20.9117	0.194129	20.0456	94.6948	1.01392	162.081
2	14	6	CH	2021-05-14 12:26:10	20.9117	0.193729	20.0487	94.6948	1.01392	162.074
2	14	6	CH	2021-05-14 12:26:11	20.9085	0.193954	20.0706	94.6948	1.01267	162.068
2	14	6	CH	2021-05-14 12:26:12	20.9093	0.194648	20.0487	94.6987	1.01517	162.068
2	14	6	CH	2021-05-14 12:26:13	20.9093	0.195186	20.0581	94.6987	1.01423	162.068
2	14	6	CH	2021-05-14 12:26:14	20.907	0.195254	20.0519	94.6948	1.01392	162.074
2	14	6	CH	2021-05-14 12:26:15	20.9101	0.195479	20.0487	94.6948	1.01455	162.031
2	14	6	CH	2021-05-14 12:26:16	20.907	0.195861	20.0519	94.6909	1.01423	162.031
2	14	6	CH	2021-05-14 12:26:17	20.9077	0.196242	20.0331	94.7026	1.01392	162.043
2	14	6	CH	2021-05-14 12:26:18	20.9093	0.196154	20.08	94.7065	1.0158	162.074
2	14	6	CH	2021-05-14 12:26:19	20.907	0.196848	20.0956	94.7065	1.01455	162.099
2	14	6	CH	2021-05-14 12:26:20	20.9062	0.197698	20.0612	94.7182	1.0158	162.087
2	14	6	CH	2021-05-14 12:26:21	20.9077	0.197298	20.0331	94.6987	1.01548	162.068
2	14	6	CH	2021-05-14 12:26:22	20.9085	0.198304	20.0394	94.6909	1.01517	162.074
2	14	6	CH	2021-05-14 12:26:23	20.9054	0.198842	20.0362	94.6948	1.0158	162.074
2	14	6	CH	2021-05-14 12:26:24	20.9046	0.198754	20.0331	94.6909	1.01517	162.056
2	14	6	CH	2021-05-14 12:26:25	20.9054	0.199136	20.0831	94.6948	1.01548	162.081
2	14	6	CH	2021-05-14 12:26:26	20.9038	0.199361	20.0956	94.7065	1.01486	162.068
2	14	6	CH	2021-05-14 12:26:27	20.9031	0.199586	20.1081	94.6987	1.01486	162.056
2	14	6	CH	2021-05-14 12:26:28	20.8999	0.199967	20.1081	94.6948	1.01517	162.068
2	14	6	CH	2021-05-14 12:26:29	20.9046	0.200661	20.08	94.687	1.01517	162.106
2	14	6	CH	2021-05-14 12:26:30	20.9077	0.201042	20.0612	94.7026	1.0158	162.068
2	14	6	CH	2021-05-14 12:26:31	20.9046	0.201111	20.0612	94.6987	1.01548	162.056
2	14	6	CH	2021-05-14 12:26:32	20.9031	0.201648	20.0831	94.6948	1.01361	162.074
2	14	6	CH	2021-05-14 12:26:33	20.9046	0.201717	20.0862	94.6987	1.0133	162.074
2	14	6	CH	2021-05-14 12:26:34	20.9031	0.202098	20.0675	94.6948	1.01455	162.087
2	14	6	CH	2021-05-14 12:26:35	20.9015	0.202948	20.0581	94.7026	1.01486	162.093
2	14	6	CH	2021-05-14 12:26:36	20.9046	0.202548	20.0362	94.7065	1.01611	162.068
2	14	6	CH	2021-05-14 12:26:37	20.9023	0.203398	20.055	94.6948	1.0158	162.074
2	14	6	CH	2021-05-14 12:26:38	20.9023	0.203311	20.0394	94.7026	1.01517	162.074
2	14	6	CH	2021-05-14 12:26:39	20.9023	0.204786	20.0144	94.6948	1.01611	162.068
2	14	6	CH	2021-05-14 12:26:40	20.9015	0.205167	20.0394	94.6909	1.01548	162.074
2	14	6	CH	2021-05-14 12:26:41	20.9054	0.20508	20.0581	94.7065	1.01517	162.043
2	14	6	CH	2021-05-14 12:26:42	20.9023	0.205148	20.0362	94.7026	1.01548	162.068
2	14	6	CH	2021-05-14 12:26:43	20.9015	0.206155	20.0769	94.6909	1.01611	162.068
2	14	6	CH	2021-05-14 12:26:44	20.8984	0.206223	20.0581	94.7065	1.0158	162.074
2	14	6	CH	2021-05-14 12:26:45	20.8976	0.206448	20.0612	94.6909	1.01548	162.074
2	14	6	CH	2021-05-14 12:26:46	20.896	0.207298	20.0675	94.6909	1.0158	162.087
2	14	6	CH	2021-05-14 12:26:47	20.9023	0.207211	20.0612	94.6948	1.01673	162.099
2	14	6	CH	2021-05-14 12:26:48	20.8984	0.207592	20.0456	94.6987	1.01548	162.062
2	14	6	CH	2021-05-14 12:26:49	20.8999	0.208286	20.0925	94.6909	1.01673	162.062
2	14	6	CH	2021-05-14 12:26:50	20.8991	0.208042	20.0956	94.6948	1.0158	162.081
2	14	6	CH	2021-05-14 12:26:51	20.8952	0.208892	20.0425	94.6987	1.01517	162.093
2	14	6	CH	2021-05-14 12:26:52	20.8984	0.209586	20.0581	94.687	1.01517	162.062
2	14	6	CH	2021-05-14 12:26:53	20.9023	0.210123	20.0362	94.6948	1.0158	162.043
2	14	6	CH	2021-05-14 12:26:54	20.9007	0.210348	20.055	94.6909	1.01517	162.074
2	14	6	CH	2021-05-14 12:26:55	20.8976	0.210261	20.03	94.6909	1.0158	162.074
2	14	6	CH	2021-05-14 12:26:56	20.8968	0.211111	20.0394	94.6909	1.0158	162.074
2	14	6	CH	2021-05-14 12:26:57	20.8976	0.211961	20.0862	94.7026	1.01611	162.068
2	14	6	CH	2021-05-14 12:26:58	20.8773	0.211717	20.08	94.7104	1.01611	162.087
2	14	6	CH	2021-05-14 12:26:59	20.8976	0.211786	20.0831	94.6987	1.01642	162.068
2	14	6	CH	2021-05-14 12:27:00	20.8984	0.212167	20.0612	94.6948	1.0158	162.081
2	14	6	CH	2021-05-14 12:27:01	20.8968	0.212392	20.0394	94.6909	1.01611	162.093
2	14	6	CH	2021-05-14 12:27:02	20.8984	0.21293	20.0925	94.6948	1.01611	162.062
2	14	6	CH	2021-05-14 12:27:03	20.8968	0.212999	20.0612	94.6909	1.01611	162.087
2	14	6	CH	2021-05-14 12:27:04	20.8968	0.21338	20.0581	94.687	1.01611	162.081
2	15	7	CH	2021-05-14 12:27:05	20.8968	0.212667	20.0769	94.6987	1.01705	162.062
2	15	7	CH	2021-05-14 12:27:06	20.8952	0.214142	20.0456	94.6792	1.01642	162.087
2	15	7	CH	2021-05-14 12:27:07	20.896	0.21343	20.0362	94.6948	1.0158	162.074
2	15	7	CH	2021-05-14 12:27:08	20.8929	0.214436	19.9925	94.6714	1.01642	162.074
2	15	7	CH	2021-05-14 12:27:09	20.8921	0.214192	20.0331	94.7065	1.01642	162.031
2	15	7	CH	2021-05-14 12:27:10	20.8952	0.214574	20.0831	94.6948	1.01611	162.062
2	15	7	CH	2021-05-14 12:27:11	20.8937	0.21558	20.1206	94.6948	1.01705	162.074
2	15	7	CH	2021-05-14 12:27:12	20.8913	0.21643	20.0831	94.6987	1.01642	162.106
2	15	7	CH	2021-05-14 12:27:13	20.8945	0.217436	20.08	94.687	1.01673	162.074
2	15	7	CH	2021-05-14 12:27:14	20.8929	0.217349	20.08	94.6987	1.01705	162.081
2	15	7	CH	2021-05-14 12:27:15	20.8929	0.21773	20.0425	94.6909	1.01548	162.081
2	15	7	CH	2021-05-14 12:27:16	20.8906	0.218111	20.0425	94.6948	1.01642	162.074
2	15	7	CH	2021-05-14 12:27:17	20.8913	0.218649	20.0644	94.6987	1.01611	162.068
2	15	7	CH	2021-05-14 12:27:18	20.8921	0.219499	20.0831	94.6909	1.01642	162.093
2	15	7	CH	2021-05-14 12:27:19	20.8929	0.219567	20.0581	94.6909	1.01736	162.074
2	15	7	CH	2021-05-14 12:27:20	20.8921	0.219949	20.0581	94.6831	1.01642	162.093
2	15	7	CH	2021-05-14 12:27:21	20.889	0.221268	20.03	94.6831	1.01673	162.037
2	15	7	CH	2021-05-14 12:27:22	20.8913	0.22118	20.0581	94.6987	1.01611	162.081
2	15	7	CH	2021-05-14 12:27:23	20.8929	0.221093	20.0487	94.7065	1.01673	162.081
2	15	7	CH	2021-05-14 12:27:24	20.8898	0.221474	20.0644	94.6987	1.01673	162.049
2	15	7	CH	2021-05-14 12:27:25	20.8882	0.222168	20.0331	94.687	1.01736	162.081
2	15	7	CH	2021-05-14 12:27:26	20.889	0.222549	20.08	94.7065	1.01673	162.074
2	15	7	CH	2021-05-14 12:27:27	20.8898	0.222774	20.08	94.6909	1.01673	162.068
2	15	7	CH	2021-05-14 12:27:28	20.889	0.222843	20.0581	94.687	1.01767	162.074
2	15	7	CH	2021-05-14 12:27:29	20.8882	0.223224	20.0362	94.6909	1.0183	162.074
2	15	7	CH	2021-05-14 12:27:30	20.8882	0.223761	20.03	94.6714	1.01705	162.056
2	15	7	CH	2021-05-14 12:27:31	20.8874	0.223986	20.03	94.6909	1.01611	162.074
2	15	7	CH	2021-05-14 12:27:32	20.8882	0.22468	20.0425	94.6987	1.01611	162.062
2	15	7	CH	2021-05-14 12:27:33	20.8851	0.223811	20.0644	94.7026	1.01705	162.068
2	15	7	CH	2021-05-14 12:27:34	20.8874	0.224661	20.0831	94.6831	1.01736	162.062
2	15	7	CH	2021-05-14 12:27:35	20.8866	0.225512	20.0769	94.6948	1.01798	162.068
2	15	7	CH	2021-05-14 12:27:36	20.8812	0.224955	20.0612	94.7104	1.01642	162.081
2	15	7	CH	2021-05-14 12:27:37	20.8851	0.226587	20.0581	94.687	1.01705	162.062
2	15	7	CH	2021-05-14 12:27:38	20.8851	0.226655	20.0581	94.6831	1.01548	162.062
2	15	7	CH	2021-05-14 12:27:39	20.8866	0.227037	20.0362	94.7026	1.01798	162.081
2	15	7	CH	2021-05-14 12:27:40	20.8866	0.227418	20.0581	94.6831	1.01673	162.081
2	15	7	CH	2021-05-14 12:27:41	20.882	0.227487	20.0612	94.687	1.01767	162.074
2	15	7	CH	2021-05-14 12:27:42	20.882	0.22693	20.0175	94.687	1.01892	162.068
2	15	7	CH	2021-05-14 12:27:43	20.8827	0.227311	20.0362	94.687	1.01736	162.068
2	15	7	CH	2021-05-14 12:27:44	20.8859	0.227849	20.03	94.6948	1.01736	162.081
2	15	7	CH	2021-05-14 12:27:45	20.8835	0.228699	20.055	94.6831	1.01705	162.056
2	15	7	CH	2021-05-14 12:27:46	20.8827	0.228924	20.105	94.687	1.01705	162.062
2	15	7	CH	2021-05-14 12:27:47	20.8851	0.229305	20.1112	94.6909	1.01642	162.074
2	15	7	CH	2021-05-14 12:27:48	20.8835	0.229062	20.0894	94.6792	1.01767	162.074
2	15	7	CH	2021-05-14 12:27:49	20.8835	0.230224	20.08	94.6909	1.01673	162.087
2	15	7	CH	2021-05-14 12:27:50	20.882	0.230762	20.0675	94.687	1.01767	162.068
2	15	7	CH	2021-05-14 12:27:51	20.8827	0.230674	20.0612	94.687	1.01705	162.099
2	15	7	CH	2021-05-14 12:27:52	20.8827	0.231055	20.0612	94.687	1.01798	162.074
2	15	7	CH	2021-05-14 12:27:53	20.8804	0.23128	20.055	94.6831	1.01767	162.056
2	15	7	CH	2021-05-14 12:27:54	20.8812	0.231662	20.0206	94.687	1.01705	162.074
2	15	7	CH	2021-05-14 12:27:55	20.8796	0.231887	20.0362	94.6831	1.01642	162.043
2	15	7	CH	2021-05-14 12:27:56	20.8781	0.232424	20.055	94.6987	1.01798	162.062
2	15	7	CH	2021-05-14 12:27:57	20.8812	0.23218	20.0612	94.6831	1.01798	162.087
2	15	7	CH	2021-05-14 12:27:58	20.8796	0.232562	20.0519	94.6636	1.0183	162.081
2	15	7	CH	2021-05-14 12:27:59	20.8788	0.232631	20.055	94.6909	1.0183	162.074
2	15	7	CH	2021-05-14 12:28:00	20.8796	0.233168	20.0581	94.6831	1.01767	162.093
2	15	7	CH	2021-05-14 12:28:01	20.8781	0.233862	20.0206	94.6831	1.01798	162.068
2	15	7	CH	2021-05-14 12:28:02	20.882	0.233774	20.0362	94.6909	1.01798	162.049
2	15	7	CH	2021-05-14 12:28:03	20.8796	0.234312	20.0425	94.687	1.0183	162.074
2	15	7	CH	2021-05-14 12:28:04	20.8812	0.234224	20.055	94.6948	1.01642	162.068
2	15	7	CH	2021-05-14 12:28:05	20.8804	0.234293	20.0425	94.687	1.01892	162.093
2	16	8	CH	2021-05-14 12:28:06	20.8788	0.235299	20.0519	94.6948	1.01923	162.074
2	16	8	CH	2021-05-14 12:28:07	20.8796	0.235368	20.0331	94.687	1.01892	162.068
2	16	8	CH	2021-05-14 12:28:08	20.8757	0.235906	20.0519	94.687	1.01798	162.068
2	16	8	CH	2021-05-14 12:28:09	20.8773	0.235662	20.0894	94.6909	0.998609	162.074
2	16	8	CH	2021-05-14 12:28:10	20.8781	0.236356	20.1112	94.687	1.0183	162.068
2	16	8	CH	2021-05-14 12:28:11	20.8773	0.236893	20.0706	94.6909	1.01923	162.074
2	16	8	CH	2021-05-14 12:28:12	20.8773	0.237587	20.08	94.7026	1.01798	162.074
2	16	8	CH	2021-05-14 12:28:13	20.8765	0.237812	20.0581	94.6831	1.01705	162.074
2	16	8	CH	2021-05-14 12:28:14	20.8781	0.238037	20.0644	94.6909	1.0183	162.074
2	16	8	CH	2021-05-14 12:28:15	20.8773	0.238106	19.9987	94.6714	1.01923	162.068
2	16	8	CH	2021-05-14 12:28:16	20.8757	0.238331	20.0269	94.7026	1.01955	162.037
2	16	8	CH	2021-05-14 12:28:17	20.8757	0.238556	20.0519	94.6831	1.01923	162.068
2	16	8	CH	2021-05-14 12:28:18	20.8773	0.238781	20.0644	94.6831	1.01892	162.074
2	16	8	CH	2021-05-14 12:28:19	20.8742	0.240256	20.0362	94.6948	1.01986	162.074
2	16	8	CH	2021-05-14 12:28:20	20.8781	0.240012	20.055	94.687	1.01955	162.099
2	16	8	CH	2021-05-14 12:28:21	20.8742	0.240081	20.0831	94.6831	1.01986	162.068
2	16	8	CH	2021-05-14 12:28:22	20.8749	0.239837	20.0956	94.6909	1.01892	162.062
2	16	8	CH	2021-05-14 12:28:23	20.8726	0.240062	20.0612	94.687	1.01861	162.062
2	16	8	CH	2021-05-14 12:28:24	20.8742	0.240287	20.0394	94.687	1.01955	162.081
2	16	8	CH	2021-05-14 12:28:25	20.8726	0.240043	20.0112	94.6831	1.01892	162.068
2	16	8	CH	2021-05-14 12:28:26	20.8718	0.241675	20.005	94.6987	1.0208	162.074
2	16	8	CH	2021-05-14 12:28:27	20.8718	0.242056	19.9925	94.6792	1.01923	162.099
2	16	8	CH	2021-05-14 12:28:28	20.8726	0.241656	20.0112	94.6948	1.01673	162.081
2	16	8	CH	2021-05-14 12:28:29	20.8718	0.242037	20.0425	94.6831	1.01955	162.093
2	16	8	CH	2021-05-14 12:28:30	20.871	0.242731	20.0581	94.6792	1.01986	162.068
2	16	8	CH	2021-05-14 12:28:31	20.871	0.242643	20.0519	94.687	1.02017	162.068
2	16	8	CH	2021-05-14 12:28:32	20.8726	0.243025	20.0581	94.6909	1.01986	162.074
2	16	8	CH	2021-05-14 12:28:33	20.871	0.242937	20.055	94.6675	1.02017	162.074
2	16	8	CH	2021-05-14 12:28:34	20.8695	0.243787	20.1081	94.6831	1.02111	162.068
2	16	8	CH	2021-05-14 12:28:35	20.8695	0.244325	20.105	94.6831	1.01986	162.068
2	16	8	CH	2021-05-14 12:28:36	20.8702	0.24455	20.0769	94.6792	1.02048	162.081
2	16	8	CH	2021-05-14 12:28:37	20.8702	0.244775	20.0862	94.6831	1.01986	162.068
2	16	8	CH	2021-05-14 12:28:38	20.871	0.245312	20.0925	94.6831	1.01955	162.037
2	16	8	CH	2021-05-14 12:28:39	20.8702	0.245381	20.0862	94.6948	1.02048	162.074
2	16	8	CH	2021-05-14 12:28:40	20.8695	0.245918	20.08	94.687	1.0208	162.068
2	16	8	CH	2021-05-14 12:28:41	20.8695	0.245675	20.08	94.687	1.0208	162.081
2	16	8	CH	2021-05-14 12:28:42	20.8679	0.246525	20.0144	94.687	1.0208	162.081
2	16	8	CH	2021-05-14 12:28:43	20.8695	0.246437	20.0362	94.6831	1.02017	162.074
2	16	8	CH	2021-05-14 12:28:44	20.8695	0.246662	20.0331	94.6909	1.01986	162.074
2	16	8	CH	2021-05-14 12:28:45	20.8679	0.246731	20.0112	94.6831	1.01986	162.087
2	16	8	CH	2021-05-14 12:28:46	20.8679	0.247581	20.0362	94.6792	1.0208	162.068
2	16	8	CH	2021-05-14 12:28:47	20.8671	0.247025	20.0675	94.6753	1.02048	162.074
2	16	8	CH	2021-05-14 12:28:48	20.8687	0.24725	20.0519	94.6831	1.01986	162.074
2	16	8	CH	2021-05-14 12:28:49	20.8632	0.247475	20.0612	94.7065	1.02142	162.068
2	16	8	CH	2021-05-14 12:28:50	20.8679	0.247075	20.0237	94.687	1.02048	162.043
2	16	8	CH	2021-05-14 12:28:51	20.8671	0.247769	20.0519	94.6831	1.01986	162.081
2	16	8	CH	2021-05-14 12:28:52	20.8671	0.24815	20.0362	94.6831	1.02017	162.056
2	16	8	CH	2021-05-14 12:28:53	20.8671	0.248375	20.005	94.6831	1.02017	162.087
2	16	8	CH	2021-05-14 12:28:54	20.8655	0.248443	20.0581	94.6831	1.02111	162.037
2	16	8	CH	2021-05-14 12:28:55	20.864	0.248356	20.0925	94.6831	1.02048	162.056
2	16	8	CH	2021-05-14 12:28:56	20.8648	0.249519	20.0831	94.6792	1.02111	162.074
2	16	8	CH	2021-05-14 12:28:57	20.8632	0.249744	20.1456	94.6753	1.02142	162.074
2	16	8	CH	2021-05-14 12:28:58	20.8671	0.250281	20.0738	94.6948	1.02142	162.093
2	16	8	CH	2021-05-14 12:28:59	20.8663	0.250506	20.0862	94.6675	1.01986	162.087
2	16	8	CH	2021-05-14 12:29:00	20.8648	0.250731	20.08	94.6831	1.02111	162.074
2	16	8	CH	2021-05-14 12:29:01	20.8687	0.251112	20.0175	94.6831	1.02111	162.068
2	16	8	CH	2021-05-14 12:29:02	20.864	0.249931	20.0362	94.6831	1.02142	162.068
2	16	8	CH	2021-05-14 12:29:03	20.864	0.251562	20.0144	94.6792	1.02111	162.062
2	16	8	CH	2021-05-14 12:29:04	20.864	0.251475	20.0362	94.6753	1.02142	162.068
2	17	8	CH	2021-05-14 12:29:05	20.8648	0.2517	20.0675	94.6831	1.02205	162.068
2	17	9	CH	2021-05-14 12:29:06	20.8624	0.251769	20.0769	94.6948	1.02111	162.068
2	17	9	CH	2021-05-14 12:29:07	20.8632	0.252306	20.105	94.7065	1.02236	162.068
2	17	9	CH	2021-05-14 12:29:08	20.8632	0.252375	20.055	94.6831	1.01923	162.087
2	17	9	CH	2021-05-14 12:29:09	20.8624	0.252912	20.0581	94.6831	1.02173	162.081
2	17	9	CH	2021-05-14 12:29:10	20.8617	0.252981	20.0769	94.6714	1.02111	162.074
2	17	9	CH	2021-05-14 12:29:11	20.8617	0.253519	20.0769	94.6831	1.02142	162.074
2	17	9	CH	2021-05-14 12:29:12	20.8617	0.254213	20.0862	94.6792	1.02142	162.068
2	17	9	CH	2021-05-14 12:29:13	20.8624	0.254281	20.0862	94.6948	1.02142	162.068
2	17	9	CH	2021-05-14 12:29:14	20.8609	0.254975	20.0581	94.6792	1.02142	162.087
2	17	9	CH	2021-05-14 12:29:15	20.8562	0.255356	20.0675	94.6792	1.02111	162.062
2	17	9	CH	2021-05-14 12:29:16	20.8601	0.255738	20.0331	94.687	1.02142	162.074
2	17	9	CH	2021-05-14 12:29:17	20.8601	0.255806	20.0362	94.6948	1.02205	162.062
2	17	9	CH	2021-05-14 12:29:18	20.8609	0.256188	20.055	94.6831	1.02111	162.081
2	17	9	CH	2021-05-14 12:29:19	20.8577	0.256413	20.03	94.6831	1.02299	162.074
2	17	9	CH	2021-05-14 12:29:20	20.8593	0.256794	20.0331	94.6792	1.02142	162.062
2	17	9	CH	2021-05-14 12:29:21	20.8609	0.257175	20.03	94.6792	1.02142	162.068
2	17	9	CH	2021-05-14 12:29:22	20.8593	0.2574	20.0425	94.6831	1.02205	162.074
2	17	9	CH	2021-05-14 12:29:23	20.8593	0.257938	20.1019	94.6831	1.02205	162.081
2	17	9	CH	2021-05-14 12:29:24	20.8577	0.258163	20.0831	94.6596	1.02236	162.087
2	17	9	CH	2021-05-14 12:29:25	20.8538	0.258231	20.0581	94.6987	1.02299	162.068
2	17	9	CH	2021-05-14 12:29:26	20.8609	0.258925	20.0831	94.6909	1.02299	162.081
2	17	9	CH	2021-05-14 12:29:27	20.8593	0.258525	20.0519	94.6792	1.02205	162.068
2	17	9	CH	2021-05-14 12:29:28	20.857	0.25875	20.0612	94.6831	1.0233	162.068
2	17	9	CH	2021-05-14 12:29:29	20.857	0.2596	20.0269	94.6792	1.02267	162.056
2	17	9	CH	2021-05-14 12:29:30	20.8609	0.259669	20.0456	94.6753	1.02236	162.056
2	17	9	CH	2021-05-14 12:29:31	20.857	0.259581	20.0425	94.6714	1.02299	162.081
2	17	9	CH	2021-05-14 12:29:32	20.8577	0.2609	20.0331	94.6753	1.02267	162.081
2	17	9	CH	2021-05-14 12:29:33	20.857	0.260813	20.0269	94.6753	1.0233	162.074
2	17	9	CH	2021-05-14 12:29:34	20.8577	0.26135	20.0644	94.6714	1.02267	162.081
2	17	9	CH	2021-05-14 12:29:35	20.857	0.262044	20.0362	94.6753	1.02236	162.074
2	17	9	CH	2021-05-14 12:29:36	20.8577	0.261644	20.0831	94.6831	1.02299	162.068
2	17	9	CH	2021-05-14 12:29:37	20.8538	0.262182	20.105	94.6831	1.02267	162.081
2	17	9	CH	2021-05-14 12:29:38	20.8507	0.263032	20.08	94.6596	1.02267	162.031
2	17	9	CH	2021-05-14 12:29:39	20.8538	0.262007	20.0894	94.687	1.02299	162.074
2	17	9	CH	2021-05-14 12:29:40	20.857	0.262544	20.055	94.6831	1.02267	162.068
2	17	9	CH	2021-05-14 12:29:41	20.8538	0.262925	20.0581	94.6831	1.02299	162.062
2	17	9	CH	2021-05-14 12:29:42	20.8554	0.262838	20.0894	94.6948	1.02236	162.068
2	17	9	CH	2021-05-14 12:29:43	20.8538	0.263063	20.0831	94.6909	1.0233	162.068
2	17	9	CH	2021-05-14 12:29:44	20.8538	0.262663	20.0581	94.6792	1.02267	162.068
2	17	9	CH	2021-05-14 12:29:45	20.8515	0.263669	20.0581	94.6831	1.02299	162.074
2	17	9	CH	2021-05-14 12:29:46	20.8538	0.263425	20.0581	94.6792	1.0233	162.049
2	17	9	CH	2021-05-14 12:29:47	20.8538	0.263807	20.0675	94.6792	1.02111	162.068
2	17	9	CH	2021-05-14 12:29:48	20.8554	0.263875	20.0519	94.6792	1.02361	162.074
2	17	9	CH	2021-05-14 12:29:49	20.8523	0.264257	20.0331	94.687	1.02299	162.074
2	17	9	CH	2021-05-14 12:29:50	20.8538	0.26495	20.0081	94.6792	1.02142	162.106
2	17	9	CH	2021-05-14 12:29:51	20.8523	0.265019	20.0081	94.6831	1.02361	162.074
2	17	9	CH	2021-05-14 12:29:52	20.8515	0.265557	20.0331	94.6753	1.02424	162.068
2	17	9	CH	2021-05-14 12:29:53	20.8523	0.265625	20.0612	94.6831	1.02142	162.099
2	17	9	CH	2021-05-14 12:29:54	20.8515	0.266163	20.105	94.6792	1.02392	162.068
2	17	9	CH	2021-05-14 12:29:55	20.8515	0.265763	20.0956	94.6714	1.02392	162.068
2	17	9	CH	2021-05-14 12:29:56	20.8507	0.265519	20.0581	94.6792	1.02361	162.074
2	17	9	CH	2021-05-14 12:29:57	20.8507	0.266838	20.0925	94.687	1.02392	162.068
2	17	9	CH	2021-05-14 12:29:58	20.8507	0.267688	20.0581	94.6792	1.02424	162.081
2	17	9	CH	2021-05-14 12:29:59	20.8476	0.266819	20.0019	94.6792	1.02517	162.074
2	17	9	CH	2021-05-14 12:30:00	20.8476	0.267825	20.0394	94.6792	1.0233	162.074
2	17	9	CH	2021-05-14 12:30:01	20.8445	0.267269	20.0644	94.6596	1.02548	162.081
2	17	9	CH	2021-05-14 12:30:02	20.8492	0.268119	20.0831	94.6831	1.02361	162.074
2	17	9	CH	2021-05-14 12:30:03	20.8484	0.268813	20.1081	94.6831	1.02392	162.062
2	17	9	CH	2021-05-14 12:30:04	20.8499	0.268569	20.0581	94.6753	1.02548	162.068
2	18	10	CH	2021-05-14 12:30:05	20.8492	0.269419	20.03	94.6753	1.02486	162.037
2	18	10	CH	2021-05-14 12:30:06	20.8499	0.269801	20.0738	94.6792	1.0233	162.068
2	18	10	CH	2021-05-14 12:30:07	20.8484	0.270182	20.0831	94.6792	1.02486	161.987
2	18	10	CH	2021-05-14 12:30:08	20.8484	0.269938	20.055	94.687	1.02486	161.993
2	18	10	CH	2021-05-14 12:30:09	20.8499	0.270163	20.0644	94.6753	1.02424	162.043
2	18	10	CH	2021-05-14 12:30:10	20.8492	0.270544	20.0519	94.6753	1.02424	162.068
2	18	10	CH	2021-05-14 12:30:11	20.8476	0.271238	20.055	94.6831	1.02486	162.074
2	18	10	CH	2021-05-14 12:30:12	20.8476	0.271151	20.0269	94.6753	1.02455	162.074
2	18	10	CH	2021-05-14 12:30:13	20.8484	0.270438	20.0612	94.6831	1.02517	162.081
2	18	10	CH	2021-05-14 12:30:14	20.846	0.270819	20.0331	94.687	1.02517	162.068
2	18	10	CH	2021-05-14 12:30:15	20.846	0.271513	20.0519	94.6518	1.02486	162.037
2	18	10	CH	2021-05-14 12:30:16	20.8468	0.272363	20.0394	94.6792	1.02517	162.043
2	18	10	CH	2021-05-14 12:30:17	20.8452	0.272276	20.0769	94.6792	1.02486	162.062
2	18	10	CH	2021-05-14 12:30:18	20.8452	0.272657	20.0581	94.6714	1.02486	162.087
2	18	10	CH	2021-05-14 12:30:19	20.846	0.272413	20.08	94.6753	1.0258	162.068
2	18	10	CH	2021-05-14 12:30:20	20.8476	0.272951	20.0487	94.6792	1.02517	162.062
2	18	10	CH	2021-05-14 12:30:21	20.8445	0.272863	20.0581	94.6948	1.02705	162.056
2	18	10	CH	2021-05-14 12:30:22	20.846	0.27262	20.0331	94.6753	1.02455	162.006
2	18	10	CH	2021-05-14 12:30:23	20.8476	0.272844	20.0581	94.6792	1.02642	162.043
2	18	10	CH	2021-05-14 12:30:24	20.8452	0.273382	20.0581	94.6792	1.02517	162.074
2	18	10	CH	2021-05-14 12:30:25	20.8437	0.273763	20.0644	94.6987	1.02736	162.074
2	18	10	CH	2021-05-14 12:30:26	20.8445	0.273363	20.055	94.6714	1.0258	162.056
2	18	10	CH	2021-05-14 12:30:27	20.8429	0.273588	20.0738	94.6753	1.0258	162.006
2	18	10	CH	2021-05-14 12:30:28	20.8452	0.273657	20.0644	94.6714	1.02642	162.068
2	18	10	CH	2021-05-14 12:30:29	20.8445	0.274507	20.0362	94.6753	1.02642	162.081
2	18	10	CH	2021-05-14 12:30:30	20.8437	0.274888	20.0362	94.6636	1.02548	162.074
2	18	10	CH	2021-05-14 12:30:31	20.8429	0.274488	20.0581	94.6596	1.02642	161.956
2	18	10	CH	2021-05-14 12:30:32	20.8429	0.275026	20.0706	94.6753	1.01017	161.924
2	18	10	CH	2021-05-14 12:30:33	20.8382	0.275563	20.08	94.6753	1.02705	162.049
2	18	10	CH	2021-05-14 12:30:34	20.8421	0.275163	20.0831	94.6909	1.02548	162.056
2	18	10	CH	2021-05-14 12:30:35	20.8421	0.275388	20.0581	94.687	1.02705	162.068
2	18	10	CH	2021-05-14 12:30:36	20.8366	0.275926	20.0612	94.6831	1.02736	162.074
2	18	10	CH	2021-05-14 12:30:37	20.8421	0.275995	20.0769	94.6753	1.02705	161.987
2	18	10	CH	2021-05-14 12:30:38	20.8413	0.275438	20.08	94.6753	1.02767	162.018
2	18	10	CH	2021-05-14 12:30:39	20.8406	0.276757	20.0519	94.6792	1.0283	162.062
2	18	10	CH	2021-05-14 12:30:40	20.8413	0.27667	20.0581	94.6792	1.02767	162.062
2	18	10	CH	2021-05-14 12:30:41	20.8421	0.275957	20.0237	94.6792	1.02798	162.074
2	18	10	CH	2021-05-14 12:30:42	20.839	0.277432	20.0644	94.6753	1.0283	162.062
2	18	10	CH	2021-05-14 12:30:43	20.839	0.277657	20.0769	94.6675	1.02861	162.074
2	18	10	CH	2021-05-14 12:30:44	20.8406	0.277726	20.0612	94.6792	1.02798	162.037
2	18	10	CH	2021-05-14 12:30:45	20.839	0.278263	20.0581	94.6753	1.02923	161.943
2	18	10	CH	2021-05-14 12:30:46	20.8398	0.278957	20.0706	94.6753	1.02892	161.993
2	18	10	CH	2021-05-14 12:30:47	20.8406	0.279338	20.08	94.6714	1.02923	162.062
2	18	10	CH	2021-05-14 12:30:48	20.8406	0.279407	20.0519	94.6792	1.02892	161.956
2	18	10	CH	2021-05-14 12:30:49	20.8382	0.280413	20.0519	94.6909	1.02923	161.949
2	18	10	CH	2021-05-14 12:30:50	20.8382	0.280014	20.0612	94.6518	1.0283	162.056
2	18	10	CH	2021-05-14 12:30:51	20.839	0.279614	20.0675	94.687	1.02955	162.074
2	18	10	CH	2021-05-14 12:30:52	20.8359	0.280932	20.055	94.6792	1.02923	161.956
2	18	10	CH	2021-05-14 12:30:53	20.8359	0.281157	20.0644	94.6753	1.02955	161.943
2	18	10	CH	2021-05-14 12:30:54	20.8382	0.280601	20.0581	94.6714	1.02923	162.031
2	18	10	CH	2021-05-14 12:30:55	20.8366	0.28067	20.0581	94.6714	1.03049	162.068
2	18	10	CH	2021-05-14 12:30:56	20.8382	0.281207	20.055	94.6753	1.02986	161.943
2	18	10	CH	2021-05-14 12:30:57	20.8359	0.280807	20.0519	94.6792	1.03017	161.899
2	18	10	CH	2021-05-14 12:30:58	20.8359	0.281814	20.0394	94.6714	1.03049	162.012
2	18	10	CH	2021-05-14 12:30:59	20.8374	0.28157	20.0425	94.6753	1.03111	161.956
2	18	10	CH	2021-05-14 12:31:00	20.8359	0.281482	20.0581	94.6831	1.03049	161.918
2	18	10	CH	2021-05-14 12:31:01	20.8351	0.281551	20.0581	94.6792	1.0308	161.918
2	18	10	CH	2021-05-14 12:31:02	20.8366	0.281776	20.0487	94.6831	1.03111	162.049
2	18	10	CH	2021-05-14 12:31:03	20.8382	0.282314	20.0456	94.6792	1.03111	162.037
2	18	10	CH	2021-05-14 12:31:04	20.8359	0.282851	20.0456	94.6792	1.03111	161.931
2	18	10	CH	2021-05-14 12:31:05	20.8359	0.282764	20.0581	94.6596	1.03174	161.856
2	19	11	CH	2021-05-14 12:31:06	20.8327	0.273929	20.055	94.6792	1.03142	161.981
2	19	11	CH	2021-05-14 12:31:07	20.8351	0.274873	20.0487	94.6792	1.03142	161.912
2	19	11	CH	2021-05-14 12:31:08	20.8351	0.27488	20.0612	94.6753	1.03142	161.887
2	19	11	CH	2021-05-14 12:31:09	20.8335	0.27598	20.0612	94.6792	1.03142	161.906
2	19	11	CH	2021-05-14 12:31:10	20.8327	0.276612	20.0862	94.6792	1.0308	161.906
2	19	11	CH	2021-05-14 12:31:11	20.8343	0.277869	20.055	94.6636	1.03174	162.024
2	19	11	CH	2021-05-14 12:31:12	20.8335	0.278813	20.0581	94.6792	1.03205	161.974
2	19	11	CH	2021-05-14 12:31:13	20.832	0.278351	20.0612	94.6753	1.03174	161.899
2	19	11	CH	2021-05-14 12:31:14	20.8327	0.278671	20.0581	94.6753	1.03267	161.906
2	19	11	CH	2021-05-14 12:31:15	20.832	0.279147	20.0581	94.6831	1.03111	161.887
2	19	11	CH	2021-05-14 12:31:16	20.8327	0.278997	20.055	94.6792	1.03236	161.874
2	19	11	CH	2021-05-14 12:31:17	20.8296	0.280567	20.0581	94.6753	1.03205	161.893
2	19	11	CH	2021-05-14 12:31:18	20.8312	0.281667	20.0362	94.6518	1.03267	161.874
2	19	11	CH	2021-05-14 12:31:19	20.8327	0.281831	20.0362	94.6714	1.03205	161.906
2	19	11	CH	2021-05-14 12:31:20	20.832	0.282307	20.0394	94.6753	1.03267	161.856
2	19	11	CH	2021-05-14 12:31:21	20.8327	0.283095	20.005	94.6792	1.03205	161.924
2	19	11	CH	2021-05-14 12:31:22	20.832	0.283727	20.0175	94.6753	1.03267	162.031
2	19	11	CH	2021-05-14 12:31:23	20.8312	0.28389	20.0738	94.6792	1.03236	162.056
2	19	11	CH	2021-05-14 12:31:24	20.8312	0.284522	20.0862	94.6792	1.03236	162.056
2	19	11	CH	2021-05-14 12:31:25	20.8257	0.285936	20.0831	94.6714	1.03361	162.024
2	19	11	CH	2021-05-14 12:31:26	20.8296	0.286568	20.0425	94.6636	1.0333	162.056
2	19	11	CH	2021-05-14 12:31:27	20.8288	0.287044	20.0081	94.6792	1.03299	162.068
2	19	11	CH	2021-05-14 12:31:28	20.8281	0.287832	20.0269	94.6831	1.03361	161.943
2	19	11	CH	2021-05-14 12:31:29	20.8296	0.287527	20.055	94.6753	1.03267	161.912
2	19	11	CH	2021-05-14 12:31:30	20.8327	0.288628	20.0456	94.6753	1.03361	161.993
2	19	11	CH	2021-05-14 12:31:31	20.8288	0.289885	20.0581	94.6753	1.03299	161.974
2	19	11	CH	2021-05-14 12:31:32	20.8281	0.290518	20.0987	94.6792	1.03174	161.899
2	19	11	CH	2021-05-14 12:31:33	20.8273	0.290525	20.1144	94.687	1.03486	161.868
2	19	11	CH	2021-05-14 12:31:34	20.8273	0.291001	20.0487	94.6714	1.03392	161.893
2	19	11	CH	2021-05-14 12:31:35	20.8257	0.291477	20.0362	94.6831	1.03392	161.881
2	19	11	CH	2021-05-14 12:31:36	20.8257	0.292266	20.0581	94.687	1.03486	161.906
2	19	11	CH	2021-05-14 12:31:37	20.8273	0.293054	20.0644	94.6714	1.03486	162.037
2	19	11	CH	2021-05-14 12:31:38	20.8265	0.293062	20.0581	94.6714	1.03455	161.943
2	19	11	CH	2021-05-14 12:31:39	20.8281	0.294475	20.0581	94.6675	1.0333	161.887
2	19	11	CH	2021-05-14 12:31:40	20.8304	0.294795	20.0612	94.6792	1.03392	162.006
2	19	11	CH	2021-05-14 12:31:41	20.8273	0.294803	20.0644	94.6518	1.03361	161.931
2	19	11	CH	2021-05-14 12:31:42	20.8273	0.296217	20.03	94.6831	1.03486	161.812
2	19	11	CH	2021-05-14 12:31:43	20.8265	0.297005	20.0519	94.6557	1.03486	161.862
2	19	11	CH	2021-05-14 12:31:44	20.8241	0.297482	20.0519	94.6753	1.03486	161.874
2	19	11	CH	2021-05-14 12:31:45	20.8257	0.297958	20.0269	94.6714	1.03705	161.881
2	19	11	CH	2021-05-14 12:31:46	20.8288	0.297965	20.0081	94.6792	1.03548	161.874
2	19	11	CH	2021-05-14 12:31:47	20.8257	0.298442	20.0175	94.6831	1.03611	161.906
2	19	11	CH	2021-05-14 12:31:48	20.8257	0.300637	20.0425	94.6792	1.03642	161.943
2	19	11	CH	2021-05-14 12:31:49	20.8234	0.300801	20.0612	94.6596	1.03642	161.887
2	19	11	CH	2021-05-14 12:31:50	20.8234	0.300183	20.0831	94.6792	1.0358	161.956
2	19	11	CH	2021-05-14 12:31:51	20.8226	0.301285	20.08	94.6753	1.03548	162.062
2	19	11	CH	2021-05-14 12:31:52	20.8265	0.301761	20.0831	94.6753	1.03642	161.981
2	19	11	CH	2021-05-14 12:31:53	20.8257	0.303488	20.0769	94.6753	1.03548	161.999
2	19	11	CH	2021-05-14 12:31:54	20.8257	0.303495	20.0769	94.6518	1.03611	162.062
2	19	11	CH	2021-05-14 12:31:55	20.8187	0.303659	20.0831	94.6714	1.03548	162.043
2	19	11	CH	2021-05-14 12:31:56	20.8234	0.304136	20.0487	94.6753	1.03548	161.956
2	19	11	CH	2021-05-14 12:31:57	20.8226	0.303831	20.0237	94.6792	1.0358	161.918
2	19	11	CH	2021-05-14 12:31:58	20.8234	0.305089	20.0644	94.687	1.03642	161.968
2	19	11	CH	2021-05-14 12:31:59	20.8218	0.305722	20.0831	94.6753	1.03673	161.906
2	19	11	CH	2021-05-14 12:32:00	20.821	0.305261	20.0581	94.6753	1.0358	161.899
2	19	11	CH	2021-05-14 12:32:01	20.8234	0.305269	20.0581	94.687	1.03705	161.893
2	19	11	CH	2021-05-14 12:32:02	20.8195	0.306839	20.0362	94.6948	1.03736	161.874
2	19	11	CH	2021-05-14 12:32:03	20.8187	0.307472	20.0487	94.6753	1.03736	161.881
2	19	11	CH	2021-05-14 12:32:04	20.8202	0.309355	20.0456	94.6714	1.03736	161.887
2	20	11	CH	2021-05-14 12:32:05	20.8202	0.310457	20.0425	94.6714	1.03642	161.893
2	20	12	CH	2021-05-14 12:32:06	20.8179	0.310777	20.0331	94.6714	1.03736	161.887
2	20	12	CH	2021-05-14 12:32:07	20.8195	0.312191	20.0456	94.6909	1.03705	161.881
2	20	12	CH	2021-05-14 12:32:08	20.8195	0.312824	20.0675	94.6753	1.03705	161.943
2	20	12	CH	2021-05-14 12:32:09	20.814	0.312676	20.0831	94.6714	1.03798	162.056
2	20	12	CH	2021-05-14 12:32:10	20.8218	0.31284	20.0706	94.6753	1.03736	162.074
2	20	12	CH	2021-05-14 12:32:11	20.8187	0.313473	20.0581	94.6557	1.03798	161.943
2	20	12	CH	2021-05-14 12:32:12	20.8179	0.313794	20.0831	94.6518	1.03892	161.987
2	20	12	CH	2021-05-14 12:32:13	20.8171	0.314427	20.0831	94.6753	1.0383	161.906
2	20	12	CH	2021-05-14 12:32:14	20.8171	0.315529	20.0519	94.6792	1.03798	161.993
2	20	12	CH	2021-05-14 12:32:15	20.8156	0.316006	20.055	94.687	1.03798	161.962
2	20	12	CH	2021-05-14 12:32:16	20.8171	0.31617	20.055	94.6753	1.03798	161.906
2	20	12	CH	2021-05-14 12:32:17	20.8163	0.316647	20.0362	94.6714	1.0383	161.887
2	20	12	CH	2021-05-14 12:32:18	20.814	0.317749	20.055	94.6675	1.03861	161.893
2	20	12	CH	2021-05-14 12:32:19	20.8156	0.318226	20.0362	94.6753	1.03705	161.874
2	20	12	CH	2021-05-14 12:32:20	20.8124	0.318547	20.0862	94.6792	1.03767	161.868
2	20	12	CH	2021-05-14 12:32:21	20.8156	0.319336	20.0769	94.6714	1.03861	161.968
2	20	12	CH	2021-05-14 12:32:22	20.8007	0.319501	20.0831	94.6636	1.03923	162.062
2	20	12	CH	2021-05-14 12:32:23	20.8163	0.319978	20.0831	94.6714	1.0383	161.968
2	20	12	CH	2021-05-14 12:32:24	20.8156	0.320611	20.055	94.6792	1.03923	162.049
2	20	12	CH	2021-05-14 12:32:25	20.8132	0.321244	20.0581	94.6714	1.03892	161.937
2	20	12	CH	2021-05-14 12:32:26	20.814	0.322659	20.055	94.6753	1.03986	161.893
2	20	12	CH	2021-05-14 12:32:27	20.8156	0.323449	20.0425	94.6714	1.03986	161.987
2	20	12	CH	2021-05-14 12:32:28	20.8156	0.323926	20.0206	94.6714	1.04017	161.962
2	20	12	CH	2021-05-14 12:32:29	20.8156	0.324091	20.0612	94.6753	1.03986	161.937
2	20	12	CH	2021-05-14 12:32:30	20.8148	0.324568	20.0519	94.6753	1.04017	161.856
2	20	12	CH	2021-05-14 12:32:31	20.8132	0.325514	20.0644	94.6753	1.03986	161.899
2	20	12	CH	2021-05-14 12:32:32	20.8124	0.325835	20.0394	94.6792	1.03955	161.774
2	20	12	CH	2021-05-14 12:32:33	20.8132	0.326781	20.0331	94.6831	1.03986	161.812
2	20	12	CH	2021-05-14 12:32:34	20.814	0.326945	20.055	94.6714	1.03892	161.824
2	20	12	CH	2021-05-14 12:32:35	20.8132	0.327266	20.0862	94.6714	1.04017	161.856
2	20	12	CH	2021-05-14 12:32:36	20.7859	0.328056	20.08	94.6714	1.03986	161.887
2	20	12	CH	2021-05-14 12:32:37	20.8117	0.32869	20.0394	94.6596	1.0408	161.887
2	20	12	CH	2021-05-14 12:32:38	20.8109	0.32948	20.0612	94.6753	1.04049	161.874
2	20	12	CH	2021-05-14 12:32:39	20.8117	0.330113	20.055	94.6792	1.04142	161.887
2	20	12	CH	2021-05-14 12:32:40	20.8093	0.331372	20.0581	94.6675	1.03986	161.874
2	20	12	CH	2021-05-14 12:32:41	20.8117	0.331537	20.055	94.6675	1.0408	161.881
2	20	12	CH	2021-05-14 12:32:42	20.8054	0.331858	20.0581	94.6753	1.0408	161.874
2	20	12	CH	2021-05-14 12:32:43	20.8101	0.332648	20.055	94.6753	1.0408	161.843
2	20	12	CH	2021-05-14 12:32:44	20.8109	0.333751	20.0581	94.6675	1.04111	161.881
2	20	12	CH	2021-05-14 12:32:45	20.8085	0.334228	20.0081	94.6675	1.04142	161.806
2	20	12	CH	2021-05-14 12:32:46	20.8093	0.333612	20.055	94.6753	1.04111	161.743
2	20	12	CH	2021-05-14 12:32:47	20.8093	0.334714	20.055	94.6753	1.04174	161.706
2	20	12	CH	2021-05-14 12:32:48	20.8093	0.334879	20.0394	94.6675	1.04361	161.812
2	20	12	CH	2021-05-14 12:32:49	20.8093	0.335669	19.9862	94.6831	1.04142	161.824
2	20	12	CH	2021-05-14 12:32:50	20.807	0.336303	20.0019	94.6557	1.03986	161.806
2	20	12	CH	2021-05-14 12:32:51	20.8054	0.337093	19.9956	94.6714	1.0408	161.868
2	20	12	CH	2021-05-14 12:32:52	20.8077	0.337258	20.0644	94.6596	1.04205	161.712
2	20	12	CH	2021-05-14 12:32:53	20.807	0.336799	20.0831	94.6714	1.0408	161.812
2	20	12	CH	2021-05-14 12:32:54	20.807	0.33837	20.0425	94.6636	1.04361	161.874
2	20	12	CH	2021-05-14 12:32:55	20.8062	0.338848	20.0831	94.6792	1.04236	161.906
2	20	12	CH	2021-05-14 12:32:56	20.8062	0.339482	20.105	94.6675	1.04142	161.812
2	20	12	CH	2021-05-14 12:32:57	20.8062	0.339491	20.0769	94.6753	1.0433	161.868
2	20	12	CH	2021-05-14 12:32:58	20.8062	0.3395	20.0581	94.6675	1.04205	161.881
2	20	12	CH	2021-05-14 12:32:59	20.8054	0.341227	20.0644	94.6753	1.04205	161.893
2	20	12	CH	2021-05-14 12:33:00	20.8054	0.341393	20.0519	94.6753	1.04267	161.881
2	20	12	CH	2021-05-14 12:33:01	20.8062	0.342808	20.0487	94.6596	1.04267	161.737
2	20	12	CH	2021-05-14 12:33:02	20.8077	0.343286	20.0831	94.6714	1.04174	161.837
2	20	12	CH	2021-05-14 12:33:03	20.8054	0.344857	20.0831	94.6714	1.04361	161.762
2	20	12	CH	2021-05-14 12:33:04	20.8054	0.34471	20.0862	94.6675	1.04299	161.824
2	21	13	CH	2021-05-14 12:33:05	20.8062	0.346126	20.0519	94.6714	1.04236	161.824
2	21	13	CH	2021-05-14 12:33:06	20.8062	0.345979	20.0862	94.6714	1.04299	161.712
2	21	13	CH	2021-05-14 12:33:07	20.8054	0.346769	20.0581	94.6714	1.0433	161.637
2	21	13	CH	2021-05-14 12:33:08	20.8038	0.346778	20.0894	94.6792	1.04236	161.774
2	21	13	CH	2021-05-14 12:33:09	20.8054	0.347569	20.0894	94.6636	1.04205	161.812
2	21	13	CH	2021-05-14 12:33:10	20.8046	0.348047	20.0581	94.6714	1.04299	161.762
2	21	13	CH	2021-05-14 12:33:11	20.8054	0.348212	20.0081	94.6596	1.04267	161.862
2	21	13	CH	2021-05-14 12:33:12	20.8038	0.348847	20.0112	94.6675	1.0433	161.874
2	21	13	CH	2021-05-14 12:33:13	20.8062	0.349481	20.0112	94.6753	1.04299	161.818
2	21	13	CH	2021-05-14 12:33:14	20.8023	0.349803	20.0581	94.6714	1.04424	161.787
2	21	13	CH	2021-05-14 12:33:15	20.8038	0.350593	20.0581	94.6714	1.0433	161.712
2	21	13	CH	2021-05-14 12:33:16	20.803	0.351227	20.0269	94.6753	1.04392	161.718
2	21	13	CH	2021-05-14 12:33:17	20.8023	0.352174	20.0362	94.6714	1.04424	161.687
2	21	13	CH	2021-05-14 12:33:18	20.8023	0.352653	20.03	94.6753	1.04361	161.843
2	21	13	CH	2021-05-14 12:33:19	20.8007	0.353287	20.0362	94.6714	1.04424	161.868
2	21	13	CH	2021-05-14 12:33:20	20.8023	0.354234	20.055	94.6714	1.04392	161.824
2	21	13	CH	2021-05-14 12:33:21	20.8023	0.354243	20.055	94.6675	1.04455	161.837
2	21	13	CH	2021-05-14 12:33:22	20.8015	0.354409	20.08	94.6831	1.0458	161.774
2	21	13	CH	2021-05-14 12:33:23	20.8015	0.355356	20.1081	94.687	1.04455	161.693
2	21	13	CH	2021-05-14 12:33:24	20.8007	0.356459	20.1363	94.6675	1.04424	161.674
2	21	13	CH	2021-05-14 12:33:25	20.8023	0.356313	20.1081	94.6675	1.04486	161.806
2	21	13	CH	2021-05-14 12:33:26	20.7991	0.357572	20.08	94.6753	1.04517	161.731
2	21	13	CH	2021-05-14 12:33:27	20.8007	0.357894	20.0738	94.6714	1.04455	161.831
2	21	13	CH	2021-05-14 12:33:28	20.8015	0.358216	20.08	94.6753	1.04486	161.874
2	21	13	CH	2021-05-14 12:33:29	20.803	0.359007	20.0644	94.6596	1.0458	161.881
2	21	13	CH	2021-05-14 12:33:30	20.8007	0.359486	20.03	94.6714	1.04611	161.881
2	21	13	CH	2021-05-14 12:33:31	20.8007	0.359808	20.0237	94.6675	1.04517	161.899
2	21	13	CH	2021-05-14 12:33:32	20.7976	0.360755	20.0206	94.6596	1.04548	161.887
2	21	13	CH	2021-05-14 12:33:33	20.796	0.360921	20.0612	94.6753	1.04517	161.949
2	21	13	CH	2021-05-14 12:33:34	20.7984	0.360462	20.0831	94.644	1.04517	161.899
2	21	13	CH	2021-05-14 12:33:35	20.7976	0.362347	20.03	94.6714	1.04486	161.874
2	21	13	CH	2021-05-14 12:33:36	20.7968	0.362513	20.0331	94.6714	1.04611	161.868
2	21	13	CH	2021-05-14 12:33:37	20.796	0.362835	20.0362	94.6792	1.04673	161.874
2	21	13	CH	2021-05-14 12:33:38	20.796	0.363938	20.055	94.6714	1.04642	161.743
2	21	13	CH	2021-05-14 12:33:39	20.796	0.36473	20.0862	94.6714	1.04642	161.793
2	21	13	CH	2021-05-14 12:33:40	20.7968	0.364583	20.0581	94.6636	1.04642	161.687
2	21	13	CH	2021-05-14 12:33:41	20.7921	0.365218	20.0612	94.6714	1.04642	161.831
2	21	13	CH	2021-05-14 12:33:42	20.7945	0.366478	20.0581	94.6636	1.0458	161.874
2	21	13	CH	2021-05-14 12:33:43	20.7976	0.367425	20.0269	94.6675	1.04705	161.762
2	21	13	CH	2021-05-14 12:33:44	20.796	0.368216	20.0081	94.6636	1.04673	161.706
2	21	13	CH	2021-05-14 12:33:45	20.7984	0.36932	20.0331	94.6596	1.04736	161.774
2	21	13	CH	2021-05-14 12:33:46	20.7952	0.368861	20.0644	94.6714	1.0458	161.737
2	21	13	CH	2021-05-14 12:33:47	20.7945	0.369184	20.055	94.6557	1.04611	161.687
2	21	13	CH	2021-05-14 12:33:48	20.7945	0.370131	20.03	94.6675	1.04705	161.812
2	21	13	CH	2021-05-14 12:33:49	20.796	0.370141	20.0644	94.6675	1.04705	161.712
2	21	13	CH	2021-05-14 12:33:50	20.796	0.370308	20.0612	94.6675	1.04705	161.837
2	21	13	CH	2021-05-14 12:33:51	20.796	0.37063	20.0831	94.6792	1.04923	161.731
2	21	13	CH	2021-05-14 12:33:52	20.7921	0.371422	20.0862	94.6636	1.04642	161.699
2	21	13	CH	2021-05-14 12:33:53	20.7937	0.372213	20.08	94.6675	1.04705	161.674
2	21	13	CH	2021-05-14 12:33:54	20.7874	0.372379	20.0862	94.6714	1.04798	161.674
2	21	13	CH	2021-05-14 12:33:55	20.7921	0.373014	20.1112	94.6675	1.04798	161.718
2	21	13	CH	2021-05-14 12:33:56	20.7945	0.374118	20.055	94.6401	1.04673	161.681
2	21	13	CH	2021-05-14 12:33:57	20.7921	0.374597	20.0362	94.6714	1.04767	161.762
2	21	13	CH	2021-05-14 12:33:58	20.7913	0.375232	20.0362	94.6675	1.04736	161.699
2	21	13	CH	2021-05-14 12:33:59	20.7929	0.375399	20.0081	94.6792	1.04673	161.693
2	21	13	CH	2021-05-14 12:34:00	20.7905	0.375565	20.0269	94.6518	1.04861	161.687
2	21	13	CH	2021-05-14 12:34:01	20.7929	0.375888	20.08	94.6675	1.04767	161.712
2	21	13	CH	2021-05-14 12:34:02	20.7905	0.37668	20.0925	94.6714	1.04798	161.681
2	21	13	CH	2021-05-14 12:34:03	20.7905	0.377471	20.08	94.6831	1.04736	161.681
2	21	13	CH	2021-05-14 12:34:04	20.7898	0.379669	20.0519	94.6714	1.04861	161.631
2	22	14	CH	2021-05-14 12:34:05	20.7937	0.379836	20.0581	94.6675	1.04861	161.681
2	22	14	CH	2021-05-14 12:34:06	20.7898	0.379846	20.0831	94.6479	1.04705	161.643
2	22	14	CH	2021-05-14 12:34:07	20.7898	0.379856	20.055	94.6636	1.0483	161.724
2	22	14	CH	2021-05-14 12:34:08	20.7905	0.379554	20.0831	94.6401	1.0483	161.681
2	22	14	CH	2021-05-14 12:34:09	20.7905	0.381127	20.055	94.6675	1.04861	161.731
2	22	14	CH	2021-05-14 12:34:10	20.7913	0.382075	20.0581	94.6401	1.04892	161.706
2	22	14	CH	2021-05-14 12:34:11	20.7874	0.382554	20.0862	94.6753	1.0483	161.693
2	22	14	CH	2021-05-14 12:34:12	20.7898	0.38319	20.0612	94.6596	1.04861	161.693
2	22	14	CH	2021-05-14 12:34:13	20.7898	0.383669	20.0519	94.6714	1.04923	161.718
2	22	14	CH	2021-05-14 12:34:14	20.789	0.384773	20.0581	94.6401	1.04861	161.706
2	22	14	CH	2021-05-14 12:34:15	20.7898	0.385409	20.0581	94.6675	1.04986	161.687
2	22	14	CH	2021-05-14 12:34:16	20.7874	0.385888	20.0456	94.6675	1.04923	161.699
2	22	14	CH	2021-05-14 12:34:17	20.7859	0.386211	20.0425	94.6675	1.04923	161.681
2	22	14	CH	2021-05-14 12:34:18	20.7874	0.386691	20.005	94.6675	1.04955	161.687
2	22	14	CH	2021-05-14 12:34:19	20.7867	0.387482	20.055	94.6714	1.05017	161.656
2	22	14	CH	2021-05-14 12:34:20	20.789	0.387493	20.0862	94.6636	1.04986	161.674
2	22	14	CH	2021-05-14 12:34:21	20.7867	0.388285	20.0581	94.6675	1.04955	161.612
2	22	14	CH	2021-05-14 12:34:22	20.7898	0.389546	20.0581	94.6636	1.04986	161.662
2	22	14	CH	2021-05-14 12:34:23	20.7905	0.389556	20.0612	94.6675	1.05111	161.524
2	22	14	CH	2021-05-14 12:34:24	20.7874	0.38988	20.0581	94.6792	1.05017	161.668
2	22	14	CH	2021-05-14 12:34:25	20.7859	0.390515	20.0706	94.6636	1.05048	161.662
2	22	14	CH	2021-05-14 12:34:26	20.7859	0.390682	20.0519	94.5268	1.05142	161.662
2	22	14	CH	2021-05-14 12:34:27	20.7835	0.391787	19.98	94.6909	1.05017	161.556
2	22	14	CH	2021-05-14 12:34:28	20.7867	0.392266	20.0331	94.6714	1.05111	161.656
2	22	14	CH	2021-05-14 12:34:29	20.7796	0.39259	20.0738	94.6675	1.05111	161.549
2	22	14	CH	2021-05-14 12:34:30	20.7882	0.392757	20.0831	94.6596	1.05048	161.662
2	22	14	CH	2021-05-14 12:34:31	20.7843	0.393393	20.0612	94.6831	1.05174	161.662
2	22	14	CH	2021-05-14 12:34:32	20.7843	0.393247	20.0644	94.6557	1.05205	161.674
2	22	14	CH	2021-05-14 12:34:33	20.7796	0.393883	20.0519	94.6753	1.04923	161.631
2	22	14	CH	2021-05-14 12:34:34	20.7835	0.3953	20.0738	94.6675	1.05111	161.568
2	22	14	CH	2021-05-14 12:34:35	20.7827	0.396561	20.0581	94.6675	1.05236	161.506
2	22	14	CH	2021-05-14 12:34:36	20.7812	0.396728	20.055	94.6714	1.05111	161.649
2	22	14	CH	2021-05-14 12:34:37	20.7788	0.397208	20.08	94.6675	1.05142	161.593
2	22	14	CH	2021-05-14 12:34:38	20.7804	0.397375	20.0519	94.6636	1.05142	161.668
2	22	14	CH	2021-05-14 12:34:39	20.7749	0.397699	20.0769	94.6714	1.05267	161.674
2	22	14	CH	2021-05-14 12:34:40	20.7804	0.398647	20.0581	94.6714	1.05111	161.606
2	22	14	CH	2021-05-14 12:34:41	20.7796	0.398815	20.0362	94.6596	1.0508	161.568
2	22	14	CH	2021-05-14 12:34:42	20.7796	0.400076	20.005	94.6636	1.05299	161.493
2	22	14	CH	2021-05-14 12:34:43	20.7796	0.400868	20.0081	94.6557	1.05205	161.468
2	22	14	CH	2021-05-14 12:34:44	20.7804	0.401661	20.0331	94.6596	1.05267	161.506
2	22	14	CH	2021-05-14 12:34:45	20.782	0.401984	20.0581	94.6675	1.05236	161.587
2	22	14	CH	2021-05-14 12:34:46	20.7796	0.402152	20.0862	94.6596	1.05205	161.512
2	22	14	CH	2021-05-14 12:34:47	20.7796	0.40185	20.0894	94.6753	1.0533	161.537
2	22	14	CH	2021-05-14 12:34:48	20.7773	0.402487	20.0956	94.6792	1.05267	161.537
2	22	14	CH	2021-05-14 12:34:49	20.7773	0.402498	20.0612	94.6557	1.05205	161.581
2	22	14	CH	2021-05-14 12:34:50	20.7546	0.402821	20.0769	94.6596	1.05299	161.568
2	22	14	CH	2021-05-14 12:34:51	20.7781	0.404239	20.0612	94.6636	1.05174	161.587
2	22	14	CH	2021-05-14 12:34:52	20.7812	0.404094	20.0331	94.6596	1.05236	161.537
2	22	14	CH	2021-05-14 12:34:53	20.7773	0.403949	20.0362	94.6714	1.05236	161.649
2	22	14	CH	2021-05-14 12:34:54	20.7734	0.405679	20.0894	94.6753	1.05267	161.599
2	22	14	CH	2021-05-14 12:34:55	20.7773	0.405691	20.0738	94.6557	1.05361	161.631
2	22	14	CH	2021-05-14 12:34:56	20.7765	0.406952	20.0706	94.6714	1.05236	161.531
2	22	14	CH	2021-05-14 12:34:57	20.7476	0.407588	20.0487	94.6636	1.0533	161.599
2	22	14	CH	2021-05-14 12:34:58	20.7796	0.407756	20.0644	94.6636	1.05236	161.556
2	22	14	CH	2021-05-14 12:34:59	20.7757	0.409017	20.03	94.6518	1.05361	161.493
2	22	14	CH	2021-05-14 12:35:00	20.7804	0.409654	20.0581	94.6753	1.05299	161.499
2	22	14	CH	2021-05-14 12:35:01	20.7702	0.410134	20.0862	94.6557	1.05299	161.631
2	22	14	CH	2021-05-14 12:35:02	20.7749	0.410458	20.055	94.6557	1.05424	161.524
2	22	14	CH	2021-05-14 12:35:03	20.7726	0.411563	20.055	94.6636	1.0533	161.493
2	22	14	CH	2021-05-14 12:35:04	20.7749	0.412043	20.0581	94.6479	1.0508	161.487
2	23	14	CH	2021-05-14 12:35:05	20.7757	0.412993	20.055	94.6596	1.0533	161.493
2	23	15	CH	2021-05-14 12:35:06	20.7741	0.413317	20.0612	94.6557	1.05299	161.537
2	23	15	CH	2021-05-14 12:35:07	20.7749	0.413953	20.0081	94.6518	1.0533	161.543
2	23	15	CH	2021-05-14 12:35:08	20.7749	0.413183	20.0644	94.6596	1.0533	161.468
2	23	15	CH	2021-05-14 12:35:09	20.7765	0.414601	20.0612	94.6557	1.0533	161.381
2	23	15	CH	2021-05-14 12:35:10	20.7718	0.4143	20.055	94.6753	1.05424	161.437
2	23	15	CH	2021-05-14 12:35:11	20.7741	0.415875	20.0425	94.6636	1.0533	161.381
2	23	15	CH	2021-05-14 12:35:12	20.7734	0.416668	20.055	94.6596	1.05392	161.468
2	23	15	CH	2021-05-14 12:35:13	20.7726	0.416367	20.0644	94.6636	1.05205	161.449
2	23	15	CH	2021-05-14 12:35:14	20.7734	0.417316	20.0925	94.6596	1.0533	161.481
2	23	15	CH	2021-05-14 12:35:15	20.7726	0.417015	20.0331	94.6714	1.05361	161.493
2	23	15	CH	2021-05-14 12:35:16	20.7749	0.417808	20.055	94.6518	1.05361	161.506
2	23	15	CH	2021-05-14 12:35:17	20.7734	0.417976	20.0581	94.6401	1.0533	161.599
2	23	15	CH	2021-05-14 12:35:18	20.7718	0.418613	20.0831	94.6596	1.05392	161.518
2	23	15	CH	2021-05-14 12:35:19	20.7695	0.41925	20.0362	94.6675	1.05361	161.549
2	23	15	CH	2021-05-14 12:35:20	20.7718	0.420043	20.0331	94.6596	1.05424	161.518
2	23	15	CH	2021-05-14 12:35:21	20.771	0.420055	20.005	94.6596	1.05517	161.493
2	23	15	CH	2021-05-14 12:35:22	20.771	0.421786	20.0487	94.6636	1.0533	161.481
2	23	15	CH	2021-05-14 12:35:23	20.7734	0.421954	20.0862	94.6596	1.05424	161.637
2	23	15	CH	2021-05-14 12:35:24	20.7702	0.421653	20.08	94.6636	1.05299	161.556
2	23	15	CH	2021-05-14 12:35:25	20.7656	0.423384	20.0706	94.6596	1.05361	161.499
2	23	15	CH	2021-05-14 12:35:26	20.7695	0.424489	20.0581	94.6596	1.05486	161.474
2	23	15	CH	2021-05-14 12:35:27	20.7695	0.424814	20.0581	94.6636	1.05392	161.481
2	23	15	CH	2021-05-14 12:35:28	20.7671	0.424826	20.0519	94.6596	1.05299	161.456
2	23	15	CH	2021-05-14 12:35:29	20.7687	0.424838	20.0706	94.6557	1.05205	161.418
2	23	15	CH	2021-05-14 12:35:30	20.771	0.425319	20.0394	94.6596	1.05455	161.462
2	23	15	CH	2021-05-14 12:35:31	20.7679	0.426581	20.0237	94.6557	1.05392	161.493
2	23	15	CH	2021-05-14 12:35:32	20.7687	0.42628	20.055	94.6596	1.05455	161.468
2	23	15	CH	2021-05-14 12:35:33	20.7679	0.426761	20.0831	94.6596	1.05455	161.506
2	23	15	CH	2021-05-14 12:35:34	20.7663	0.427398	20.0425	94.6518	1.05424	161.493
2	23	15	CH	2021-05-14 12:35:35	20.7679	0.42866	20.0519	94.6518	1.05455	161.524
2	23	15	CH	2021-05-14 12:35:36	20.7663	0.429298	20.0738	94.6636	1.05424	161.512
2	23	15	CH	2021-05-14 12:35:37	20.7671	0.428685	20.0987	94.6596	1.05517	161.468
2	23	15	CH	2021-05-14 12:35:38	20.771	0.430416	20.03	94.6557	1.05517	161.462
2	23	15	CH	2021-05-14 12:35:39	20.7671	0.430897	20.03	94.6596	1.05455	161.493
2	23	15	CH	2021-05-14 12:35:40	20.7648	0.429503	20.055	94.6636	1.05549	161.487
2	23	15	CH	2021-05-14 12:35:41	20.7656	0.430765	20.0612	94.6518	1.05424	161.512
2	23	15	CH	2021-05-14 12:35:42	20.7663	0.432809	20.0519	94.6596	1.05424	161.562
2	23	15	CH	2021-05-14 12:35:43	20.7648	0.432508	20.0831	94.6596	1.05392	161.462
2	23	15	CH	2021-05-14 12:35:44	20.7687	0.432521	20.0831	94.6596	1.05455	161.493
2	23	15	CH	2021-05-14 12:35:45	20.7609	0.434095	20.055	94.6518	1.05392	161.518
2	23	15	CH	2021-05-14 12:35:46	20.7624	0.433951	20.0738	94.6518	1.05392	161.493
2	23	15	CH	2021-05-14 12:35:47	20.764	0.434589	20.0237	94.6596	1.05455	161.493
2	23	15	CH	2021-05-14 12:35:48	20.7648	0.435226	20.0175	94.6636	1.05424	161.449
2	23	15	CH	2021-05-14 12:35:49	20.764	0.436332	20.0144	94.6636	1.05486	161.487
2	23	15	CH	2021-05-14 12:35:50	20.7656	0.436501	20.005	94.6714	1.05392	161.393
2	23	15	CH	2021-05-14 12:35:51	20.7616	0.437295	20.0519	94.6636	1.05424	161.424
2	23	15	CH	2021-05-14 12:35:52	20.764	0.43762	20.0581	94.6596	1.05455	161.374
2	23	15	CH	2021-05-14 12:35:53	20.7593	0.437945	20.0362	94.6557	1.05392	161.368
2	23	15	CH	2021-05-14 12:35:54	20.7648	0.43827	20.0237	94.6714	1.05361	161.374
2	23	15	CH	2021-05-14 12:35:55	20.764	0.439064	20.08	94.6636	1.05455	161.468
2	23	15	CH	2021-05-14 12:35:56	20.7632	0.439545	20.0738	94.6636	1.05424	161.493
2	23	15	CH	2021-05-14 12:35:57	20.7624	0.440808	20.0581	94.6518	1.05455	161.487
2	23	15	CH	2021-05-14 12:35:58	20.7609	0.440508	20.03	94.6596	1.05392	161.493
2	23	15	CH	2021-05-14 12:35:59	20.7632	0.440989	20.0519	94.6596	1.05486	161.468
2	23	15	CH	2021-05-14 12:36:00	20.7609	0.441783	20.0894	94.605	1.05455	161.381
2	23	15	CH	2021-05-14 12:36:01	20.7609	0.441796	20.1206	94.6479	1.05455	161.318
2	23	15	CH	2021-05-14 12:36:02	20.7601	0.443058	20.1081	94.6636	1.05486	161.299
2	23	15	CH	2021-05-14 12:36:03	20.7585	0.44354	20.055	94.6675	1.05486	161.293
2	23	15	CH	2021-05-14 12:36:04	20.7601	0.444021	20.03	94.6518	1.05486	161.318
2	24	15	CH	2021-05-14 12:36:05	20.7601	0.445284	20.0269	94.6596	1.05236	161.424
2	24	16	CH	2021-05-14 12:36:06	20.7554	0.446078	20.0644	94.6636	1.05424	161.362
2	24	16	CH	2021-05-14 12:36:07	20.7601	0.446559	20.055	94.6596	1.05392	161.312
2	24	16	CH	2021-05-14 12:36:08	20.7593	0.446572	20.0487	94.6557	1.05361	161.374
2	24	16	CH	2021-05-14 12:36:09	20.7585	0.446429	20.1081	94.6557	1.0533	161.356
2	24	16	CH	2021-05-14 12:36:10	20.7632	0.446442	20.0675	94.6557	1.05392	161.412
2	24	16	CH	2021-05-14 12:36:11	20.7616	0.447704	20.0612	94.6479	1.05424	161.337
2	24	16	CH	2021-05-14 12:36:12	20.7585	0.448499	20.08	94.6636	1.05424	161.287
2	24	16	CH	2021-05-14 12:36:13	20.7593	0.449136	20.0769	94.6557	1.0533	161.381
2	24	16	CH	2021-05-14 12:36:14	20.7538	0.450868	20.0519	94.6518	1.05424	161.406
2	24	16	CH	2021-05-14 12:36:15	20.7593	0.4501	20.0519	94.6557	1.05361	161.431
2	24	16	CH	2021-05-14 12:36:16	20.7585	0.450582	20.055	94.6714	1.05267	161.424
2	24	16	CH	2021-05-14 12:36:17	20.7577	0.450751	20.08	94.6596	1.05549	161.474
2	24	16	CH	2021-05-14 12:36:18	20.7593	0.451545	20.0519	94.6362	1.05455	161.506
2	24	16	CH	2021-05-14 12:36:19	20.7562	0.452339	20.055	94.6557	1.05361	161.493
2	24	16	CH	2021-05-14 12:36:20	20.7523	0.452665	20.0144	94.6479	1.05267	161.406
2	24	16	CH	2021-05-14 12:36:21	20.757	0.453147	20.0112	94.6557	1.05361	161.337
2	24	16	CH	2021-05-14 12:36:22	20.7554	0.453316	20.03	94.6596	1.05424	161.349
2	24	16	CH	2021-05-14 12:36:23	20.7546	0.454892	20.0206	94.6557	1.05361	161.256
2	24	16	CH	2021-05-14 12:36:24	20.7523	0.453967	20.0581	94.644	1.0533	161.299
2	24	16	CH	2021-05-14 12:36:25	20.7562	0.455855	20.0831	94.6596	1.05361	161.287
2	24	16	CH	2021-05-14 12:36:26	20.7515	0.455712	20.1019	94.6596	1.0533	161.287
2	24	16	CH	2021-05-14 12:36:27	20.7562	0.45635	20.0831	94.6596	1.05236	161.299
2	24	16	CH	2021-05-14 12:36:28	20.7562	0.456676	20.0581	94.6596	1.05299	161.306
2	24	16	CH	2021-05-14 12:36:29	20.7546	0.457158	20.055	94.6479	1.0533	161.299
2	24	16	CH	2021-05-14 12:36:30	20.7546	0.45764	20.0675	94.6753	1.0533	161.399
2	24	16	CH	2021-05-14 12:36:31	20.7492	0.457966	20.0612	94.6596	1.05111	161.324
2	24	16	CH	2021-05-14 12:36:32	20.7554	0.459229	20.0612	94.6518	1.0533	161.299
2	24	16	CH	2021-05-14 12:36:33	20.7554	0.458774	20.0769	94.6596	1.05142	161.312
2	24	16	CH	2021-05-14 12:36:34	20.7531	0.459725	20.0206	94.6518	1.0533	161.287
2	24	16	CH	2021-05-14 12:36:35	20.7538	0.459582	20.0269	94.6636	1.05267	161.262
2	24	16	CH	2021-05-14 12:36:36	20.7585	0.459907	20.0519	94.6479	1.0533	161.387
2	24	16	CH	2021-05-14 12:36:37	20.7546	0.459765	20.0862	94.6479	1.05267	161.462
2	24	16	CH	2021-05-14 12:36:38	20.7546	0.460872	20.0456	94.6557	1.05236	161.381
2	24	16	CH	2021-05-14 12:36:39	20.7523	0.462135	20.0706	94.6557	1.0533	161.318
2	24	16	CH	2021-05-14 12:36:40	20.7562	0.462617	20.0956	94.6518	1.05455	161.293
2	24	16	CH	2021-05-14 12:36:41	20.7468	0.462006	20.0706	94.6636	1.0533	161.274
2	24	16	CH	2021-05-14 12:36:42	20.7523	0.463582	20.0581	94.6596	1.05392	161.287
2	24	16	CH	2021-05-14 12:36:43	20.7531	0.463439	20.055	94.6557	1.05205	161.293
2	24	16	CH	2021-05-14 12:36:44	20.7515	0.463921	20.0612	94.6557	1.05361	161.287
2	24	16	CH	2021-05-14 12:36:45	20.7515	0.464091	20.0612	94.6401	1.05205	161.306
2	24	16	CH	2021-05-14 12:36:46	20.7531	0.464105	20.0581	94.6557	1.05267	161.393
2	24	16	CH	2021-05-14 12:36:47	20.7515	0.464899	20.0581	94.6675	1.05142	161.349
2	24	16	CH	2021-05-14 12:36:48	20.7507	0.465694	20.005	94.6479	1.05048	161.368
2	24	16	CH	2021-05-14 12:36:49	20.7531	0.466489	20.03	94.6518	1.05236	161.368
2	24	16	CH	2021-05-14 12:36:50	20.7515	0.467128	20.0581	94.6284	1.0533	161.268
2	24	16	CH	2021-05-14 12:36:51	20.7499	0.467298	20.055	94.6557	1.05392	161.306
2	24	16	CH	2021-05-14 12:36:52	20.7507	0.467311	20.0831	94.6596	1.0533	161.293
2	24	16	CH	2021-05-14 12:36:53	20.7523	0.469356	20.0487	94.6557	1.05236	161.293
2	24	16	CH	2021-05-14 12:36:54	20.7507	0.469214	20.055	94.6596	1.05299	161.318
2	24	16	CH	2021-05-14 12:36:55	20.7515	0.470634	20.0831	94.6596	1.05267	161.299
2	24	16	CH	2021-05-14 12:36:56	20.7484	0.470335	20.055	94.6518	1.05174	161.281
2	24	16	CH	2021-05-14 12:36:57	20.7507	0.470505	20.0237	94.6518	1.0533	161.281
2	24	16	CH	2021-05-14 12:36:58	20.7484	0.470988	20.0081	94.6518	1.05299	161.331
2	24	16	CH	2021-05-14 12:36:59	20.7492	0.471783	20.0362	94.6401	1.05299	161.293
2	24	16	CH	2021-05-14 12:37:00	20.7476	0.471484	20.0331	94.644	1.05236	161.312
2	24	16	CH	2021-05-14 12:37:01	20.7468	0.47181	20.0331	94.6479	1.0533	161.287
2	24	16	CH	2021-05-14 12:37:02	20.746	0.472606	20.055	94.6518	1.05267	161.287
2	24	16	CH	2021-05-14 12:37:03	20.7484	0.474182	20.0706	94.6518	1.05236	161.299
2	24	16	CH	2021-05-14 12:37:04	20.7476	0.474352	20.0769	94.6557	1.05236	161.299
2	25	17	CH	2021-05-14 12:37:05	20.7468	0.475147	20.0831	94.644	1.05236	161.306
2	25	17	CH	2021-05-14 12:37:06	20.7476	0.475005	20.1144	94.6518	1.05267	161.293
2	25	17	CH	2021-05-14 12:37:07	20.746	0.475175	20.1112	94.6518	1.05142	161.293
2	25	17	CH	2021-05-14 12:37:08	20.7468	0.47597	20.055	94.6518	1.0533	161.318
2	25	17	CH	2021-05-14 12:37:09	20.7499	0.476141	20.0894	94.6518	1.05236	161.287
2	25	17	CH	2021-05-14 12:37:10	20.746	0.476623	20.0831	94.6557	1.05267	161.312
2	25	17	CH	2021-05-14 12:37:11	20.7445	0.476481	20.0675	94.6557	1.05267	161.287
2	25	17	CH	2021-05-14 12:37:12	20.7452	0.477589	20.055	94.6596	1.05455	161.287
2	25	17	CH	2021-05-14 12:37:13	20.7452	0.477759	20.0331	94.6518	1.05236	161.331
2	25	17	CH	2021-05-14 12:37:14	20.7452	0.478242	20.0581	94.6518	1.0533	161.299
2	25	17	CH	2021-05-14 12:37:15	20.7445	0.479038	20.0519	94.6518	1.05299	161.299
2	25	17	CH	2021-05-14 12:37:16	20.746	0.480302	20.0519	94.6479	1.05361	161.406
2	25	17	CH	2021-05-14 12:37:17	20.746	0.480629	20.0519	94.6518	1.05486	161.381
2	25	17	CH	2021-05-14 12:37:18	20.746	0.480799	20.0237	94.6518	1.05424	161.337
2	25	17	CH	2021-05-14 12:37:19	20.746	0.480813	20.0394	94.6245	1.0533	161.293
2	25	17	CH	2021-05-14 12:37:20	20.7445	0.481921	20.0581	94.6518	1.05424	161.293
2	25	17	CH	2021-05-14 12:37:21	20.7452	0.482717	20.0519	94.6479	1.05392	161.299
2	25	17	CH	2021-05-14 12:37:22	20.739	0.4832	20.0112	94.6596	1.05424	161.306
2	25	17	CH	2021-05-14 12:37:23	20.7437	0.483995	20.0519	94.6479	1.05424	161.306
2	25	17	CH	2021-05-14 12:37:24	20.7413	0.484478	20.0738	94.6518	1.0533	161.318
2	25	17	CH	2021-05-14 12:37:25	20.7445	0.484493	20.0738	94.6401	1.05517	161.293
2	25	17	CH	2021-05-14 12:37:26	20.7429	0.485601	20.0581	94.6596	1.05486	161.293
2	25	17	CH	2021-05-14 12:37:27	20.7429	0.48624	20.055	94.6401	1.05424	161.287
2	25	17	CH	2021-05-14 12:37:28	20.7437	0.48688	20.0456	94.6479	1.05392	161.287
2	25	17	CH	2021-05-14 12:37:29	20.7405	0.487363	20.0487	94.6362	1.05455	161.299
2	25	17	CH	2021-05-14 12:37:30	20.7398	0.488627	20.0581	94.644	1.05517	161.299
2	25	17	CH	2021-05-14 12:37:31	20.7405	0.48786	20.0487	94.6479	1.05392	161.293
2	25	17	CH	2021-05-14 12:37:32	20.7437	0.488812	20.0519	94.6518	1.05486	161.256
2	25	17	CH	2021-05-14 12:37:33	20.7382	0.489452	20.0456	94.6518	1.05517	161.299
2	25	17	CH	2021-05-14 12:37:34	20.7398	0.489779	20.0394	94.6479	1.05486	161.306
2	25	17	CH	2021-05-14 12:37:35	20.739	0.489793	20.0581	94.6479	1.05486	161.287
2	25	17	CH	2021-05-14 12:37:36	20.739	0.490589	20.0612	94.6557	1.05424	161.268
2	25	17	CH	2021-05-14 12:37:37	20.7405	0.491073	20.055	94.6518	1.05392	161.387
2	25	17	CH	2021-05-14 12:37:38	20.7382	0.490775	20.0581	94.6479	1.05392	161.306
2	25	17	CH	2021-05-14 12:37:39	20.7382	0.491258	20.0487	94.6518	1.0558	161.299
2	25	17	CH	2021-05-14 12:37:40	20.739	0.49221	20.0519	94.644	1.05455	161.281
2	25	17	CH	2021-05-14 12:37:41	20.7398	0.49285	20.0269	94.6557	1.05236	161.299
2	25	17	CH	2021-05-14 12:37:42	20.739	0.493958	20.0456	94.644	1.05486	161.293
2	25	17	CH	2021-05-14 12:37:43	20.7374	0.494285	20.0831	94.6518	1.05486	161.306
2	25	17	CH	2021-05-14 12:37:44	20.7374	0.494925	20.0644	94.644	1.05517	161.293
2	25	17	CH	2021-05-14 12:37:45	20.7382	0.494627	20.0362	94.6557	1.05517	161.287
2	25	17	CH	2021-05-14 12:37:46	20.7374	0.494642	20.0612	94.6518	1.05455	161.287
2	25	17	CH	2021-05-14 12:37:47	20.7382	0.496063	20.0331	94.6636	1.05455	161.268
2	25	17	CH	2021-05-14 12:37:48	20.7405	0.49639	20.0237	94.6557	1.05517	161.287
2	25	17	CH	2021-05-14 12:37:49	20.7343	0.496874	20.0456	94.6518	1.05486	161.249
2	25	17	CH	2021-05-14 12:37:50	20.7382	0.497045	20.0831	94.6518	1.05486	161.287
2	25	17	CH	2021-05-14 12:37:51	20.7374	0.497529	20.0519	94.6362	1.05455	161.293
2	25	17	CH	2021-05-14 12:37:52	20.7382	0.497856	20.0269	94.6479	1.05267	161.287
2	25	17	CH	2021-05-14 12:37:53	20.7374	0.498184	20.0831	94.6675	1.05486	161.306
2	25	17	CH	2021-05-14 12:37:54	20.7327	0.498823	20.0487	94.6518	1.05486	161.287
2	25	17	CH	2021-05-14 12:37:55	20.7374	0.500088	20.0581	94.6206	1.05455	161.293
2	25	17	CH	2021-05-14 12:37:56	20.7351	0.499791	20.1019	94.6518	1.05455	161.299
2	25	17	CH	2021-05-14 12:37:57	20.7374	0.500587	20.0612	94.6518	1.05455	161.299
2	25	17	CH	2021-05-14 12:37:58	20.7359	0.501383	20.0487	94.6557	1.05455	161.299
2	25	17	CH	2021-05-14 12:37:59	20.7398	0.501086	20.0144	94.6518	1.05455	161.293
2	25	17	CH	2021-05-14 12:38:00	20.7359	0.501882	20.0269	94.6557	1.05549	161.312
2	25	17	CH	2021-05-14 12:38:01	20.7359	0.502678	20.055	94.6284	1.05424	161.287
2	25	17	CH	2021-05-14 12:38:02	20.7359	0.503006	20.055	94.6518	1.05424	161.293
2	25	17	CH	2021-05-14 12:38:03	20.7335	0.50349	20.0519	94.5229	1.05455	161.306
2	25	17	CH	2021-05-14 12:38:04	20.7366	0.503974	20.0331	94.6479	1.05455	161.293
2	26	17	CH	2021-05-14 12:38:05	20.7335	0.504458	20.0112	94.644	1.05486	161.287
2	26	18	CH	2021-05-14 12:38:06	20.7343	0.504316	20.0581	94.6596	1.05455	161.281
2	26	18	CH	2021-05-14 12:38:07	20.7327	0.505113	20.0519	94.6479	1.05424	161.262
2	26	18	CH	2021-05-14 12:38:08	20.7366	0.506222	20.0519	94.6479	1.05236	161.293
2	26	18	CH	2021-05-14 12:38:09	20.7312	0.505456	20.0738	94.6518	1.05392	161.312
2	26	18	CH	2021-05-14 12:38:10	20.7312	0.506096	20.0581	94.6479	1.05267	161.293
2	26	18	CH	2021-05-14 12:38:11	20.7343	0.506893	20.0769	94.6479	1.05424	161.293
2	26	18	CH	2021-05-14 12:38:12	20.7343	0.508002	20.0487	94.6479	1.05549	161.287
2	26	18	CH	2021-05-14 12:38:13	20.7312	0.508329	20.055	94.6245	1.05455	161.281
2	26	18	CH	2021-05-14 12:38:14	20.7304	0.508657	20.055	94.644	1.05392	161.293
2	26	18	CH	2021-05-14 12:38:15	20.7312	0.510079	20.0144	94.6518	1.05392	161.293
2	26	18	CH	2021-05-14 12:38:16	20.7312	0.509469	20.0675	94.644	1.05392	161.318
2	26	18	CH	2021-05-14 12:38:17	20.732	0.508547	20.0862	94.5386	1.05486	161.281
2	26	18	CH	2021-05-14 12:38:18	20.7327	0.508719	20.055	94.6245	1.05517	161.293
2	26	18	CH	2021-05-14 12:38:19	20.7351	0.509984	20.0331	94.6479	1.05392	161.306
2	26	18	CH	2021-05-14 12:38:20	20.7327	0.510156	20.055	94.6518	1.05361	161.281
2	26	18	CH	2021-05-14 12:38:21	20.7327	0.51189	20.0738	94.644	1.05392	161.293
2	26	18	CH	2021-05-14 12:38:22	20.7327	0.512062	20.0362	94.6401	1.05424	161.293
2	26	18	CH	2021-05-14 12:38:23	20.7312	0.512858	20.005	94.6557	1.05517	161.293
2	26	18	CH	2021-05-14 12:38:24	20.7273	0.51303	20.0581	94.6596	1.05392	161.299
2	26	18	CH	2021-05-14 12:38:25	20.7304	0.512264	20.0675	94.6557	1.05455	161.287
2	26	18	CH	2021-05-14 12:38:26	20.732	0.512905	20.0519	94.644	1.05486	161.293
2	26	18	CH	2021-05-14 12:38:27	20.7335	0.513858	20.0831	94.6479	1.05517	161.299
2	26	18	CH	2021-05-14 12:38:28	20.7296	0.514655	20.0862	94.6401	1.05424	161.287
2	26	18	CH	2021-05-14 12:38:29	20.7288	0.515764	20.0331	94.644	1.05424	161.299
2	26	18	CH	2021-05-14 12:38:30	20.7296	0.516561	20.0581	94.644	1.05424	161.299
2	26	18	CH	2021-05-14 12:38:31	20.7296	0.516733	20.0831	94.6479	1.05392	161.287
2	26	18	CH	2021-05-14 12:38:32	20.7304	0.517061	20.08	94.6518	1.05424	161.281
2	26	18	CH	2021-05-14 12:38:33	20.7288	0.517702	20.055	94.6401	1.05424	161.293
2	26	18	CH	2021-05-14 12:38:34	20.7296	0.51678	20.0425	94.6479	1.05424	161.293
2	26	18	CH	2021-05-14 12:38:35	20.7288	0.51914	20.0706	94.644	1.05486	161.281
2	26	18	CH	2021-05-14 12:38:36	20.728	0.519312	20.055	94.6401	1.0533	161.281
2	26	18	CH	2021-05-14 12:38:37	20.728	0.519327	20.0581	94.644	1.05517	161.281
2	26	18	CH	2021-05-14 12:38:38	20.7234	0.520125	20.0769	94.6518	1.05455	161.312
2	26	18	CH	2021-05-14 12:38:39	20.7312	0.520453	20.0362	94.6479	1.05455	161.293
2	26	18	CH	2021-05-14 12:38:40	20.728	0.520625	20.0362	94.6518	1.05424	161.287
2	26	18	CH	2021-05-14 12:38:41	20.7296	0.520485	20.0612	94.6284	1.05392	161.293
2	26	18	CH	2021-05-14 12:38:42	20.7257	0.522063	20.0581	94.6518	1.05424	161.306
2	26	18	CH	2021-05-14 12:38:43	20.728	0.523173	20.0519	94.6518	1.05486	161.293
2	26	18	CH	2021-05-14 12:38:44	20.7273	0.52272	20.0581	94.644	1.05486	161.287
2	26	18	CH	2021-05-14 12:38:45	20.728	0.523361	20.055	94.644	1.05361	161.312
2	26	18	CH	2021-05-14 12:38:46	20.7273	0.523845	20.03	94.6518	1.05361	161.293
2	26	18	CH	2021-05-14 12:38:47	20.7257	0.525111	20.08	94.6518	1.05424	161.299
2	26	18	CH	2021-05-14 12:38:48	20.7249	0.525909	20.0862	94.6362	1.05486	161.299
2	26	18	CH	2021-05-14 12:38:49	20.728	0.52655	20.0456	94.6518	1.05424	161.281
2	26	18	CH	2021-05-14 12:38:50	20.7249	0.526566	20.0581	94.644	1.05361	161.287
2	26	18	CH	2021-05-14 12:38:51	20.7156	0.526738	20.0581	94.6479	1.05267	161.287
2	26	18	CH	2021-05-14 12:38:52	20.7265	0.527379	20.0269	94.6518	1.05299	161.312
2	26	18	CH	2021-05-14 12:38:53	20.7257	0.527708	20.0519	94.6557	1.05392	161.293
2	26	18	CH	2021-05-14 12:38:54	20.7195	0.528661	20.0831	94.644	1.05361	161.287
2	26	18	CH	2021-05-14 12:38:55	20.7241	0.529302	20.0581	94.644	1.05361	161.281
2	26	18	CH	2021-05-14 12:38:56	20.7218	0.529162	20.0581	94.6479	1.05392	161.281
2	26	18	CH	2021-05-14 12:38:57	20.7218	0.529022	20.0675	94.644	1.05424	161.256
2	26	18	CH	2021-05-14 12:38:58	20.7226	0.530288	20.0331	94.644	1.05174	161.299
2	26	18	CH	2021-05-14 12:38:59	20.7234	0.530617	20.0581	94.644	1.05361	161.287
2	26	18	CH	2021-05-14 12:39:00	20.7171	0.530008	20.0644	94.6401	1.05361	161.287
2	26	18	CH	2021-05-14 12:39:01	20.7218	0.531587	20.0581	94.6518	1.05205	161.281
2	26	18	CH	2021-05-14 12:39:02	20.7226	0.531603	20.0769	94.6479	1.05517	161.293
2	26	18	CH	2021-05-14 12:39:03	20.7234	0.532245	20.0581	94.6401	1.05361	161.299
2	26	18	CH	2021-05-14 12:39:04	20.7202	0.532574	20.08	94.6518	1.05361	161.318
2	27	18	CH	2021-05-14 12:39:05	20.721	0.532902	20.0519	94.6401	1.05392	161.287
2	27	19	CH	2021-05-14 12:39:06	20.7218	0.533231	20.055	94.644	1.05392	161.299
2	27	19	CH	2021-05-14 12:39:07	20.7202	0.533091	20.03	94.644	1.05392	161.306
2	27	19	CH	2021-05-14 12:39:08	20.7218	0.53342	20.0519	94.6401	1.05361	161.293
2	27	19	CH	2021-05-14 12:39:09	20.7249	0.534999	20.0237	94.6479	1.0533	161.287
2	27	19	CH	2021-05-14 12:39:10	20.7218	0.535953	20.055	94.644	1.05392	161.293
2	27	19	CH	2021-05-14 12:39:11	20.7202	0.535345	20.0644	94.6479	1.05486	161.293
2	27	19	CH	2021-05-14 12:39:12	20.7202	0.53583	20.0612	94.644	1.05361	161.293
2	27	19	CH	2021-05-14 12:39:13	20.7179	0.536315	20.0706	94.6518	1.05361	161.287
2	27	19	CH	2021-05-14 12:39:14	20.7202	0.538675	20.0675	94.6479	1.0533	161.299
2	27	19	CH	2021-05-14 12:39:15	20.7202	0.538067	20.0581	94.6401	1.05361	161.293
2	27	19	CH	2021-05-14 12:39:16	20.7202	0.537927	20.03	94.6401	1.05455	161.299
2	27	19	CH	2021-05-14 12:39:17	20.7195	0.537787	20.0362	94.644	1.05392	161.256
2	27	19	CH	2021-05-14 12:39:18	20.7195	0.537648	20.055	94.6596	1.05361	161.293
2	27	19	CH	2021-05-14 12:39:19	20.7156	0.538446	20.0487	94.6401	1.0533	161.287
2	27	19	CH	2021-05-14 12:39:20	20.7195	0.538931	20.0894	94.6479	1.05392	161.287
2	27	19	CH	2021-05-14 12:39:21	20.7187	0.539573	20.0581	94.6479	1.05455	161.318
2	27	19	CH	2021-05-14 12:39:22	20.7187	0.540527	20.0394	94.6479	1.05392	161.299
2	27	19	CH	2021-05-14 12:39:23	20.7179	0.542262	20.0738	94.6518	1.05455	161.274
2	27	19	CH	2021-05-14 12:39:24	20.7156	0.54306	20.0769	94.6401	1.05455	161.293
2	27	19	CH	2021-05-14 12:39:25	20.7218	0.543702	20.0894	94.6518	1.05424	161.281
2	27	19	CH	2021-05-14 12:39:26	20.7187	0.543719	20.0675	94.6401	1.05361	161.281
2	27	19	CH	2021-05-14 12:39:27	20.7179	0.544048	20.0581	94.6401	1.05486	161.306
2	27	19	CH	2021-05-14 12:39:28	20.7218	0.544534	20.0612	94.644	1.05549	161.293
2	27	19	CH	2021-05-14 12:39:29	20.7218	0.544707	20.0456	94.6479	1.05424	161.293
2	27	19	CH	2021-05-14 12:39:30	20.7187	0.545192	20.0894	94.6401	1.05392	161.299
2	27	19	CH	2021-05-14 12:39:31	20.7179	0.545834	20.0612	94.6479	1.05549	161.293
2	27	19	CH	2021-05-14 12:39:32	20.7171	0.546789	20.0487	94.6518	1.05236	161.306
2	27	19	CH	2021-05-14 12:39:33	20.7163	0.546337	20.0581	94.6518	1.05392	161.324
2	27	19	CH	2021-05-14 12:39:34	20.7156	0.548385	20.055	94.6323	1.05424	161.293
2	27	19	CH	2021-05-14 12:39:35	20.7156	0.548871	20.0831	94.6636	1.05424	161.287
2	27	19	CH	2021-05-14 12:39:36	20.7187	0.547637	20.0831	94.6206	1.05455	161.293
2	27	19	CH	2021-05-14 12:39:37	20.7163	0.549686	20.0519	94.6362	1.05486	161.256
2	27	19	CH	2021-05-14 12:39:38	20.7148	0.54939	20.0644	94.6518	1.0533	161.306
2	27	19	CH	2021-05-14 12:39:39	20.7148	0.550032	20.0362	94.6362	1.05424	161.293
2	27	19	CH	2021-05-14 12:39:40	20.7163	0.54958	20.0362	94.6479	1.05486	161.293
2	27	19	CH	2021-05-14 12:39:41	20.714	0.550223	20.0487	94.6284	1.0533	161.287
2	27	19	CH	2021-05-14 12:39:42	20.714	0.55149	20.0487	94.6479	1.05361	161.293
2	27	19	CH	2021-05-14 12:39:43	20.7116	0.551976	20.03	94.6401	1.05299	161.287
2	27	19	CH	2021-05-14 12:39:44	20.7132	0.552149	20.0362	94.6401	1.05424	161.287
2	27	19	CH	2021-05-14 12:39:45	20.714	0.552635	20.0581	94.6401	1.05455	161.293
2	27	19	CH	2021-05-14 12:39:46	20.7132	0.553433	20.0144	94.644	1.05392	161.306
2	27	19	CH	2021-05-14 12:39:47	20.7124	0.554075	20.0394	94.644	1.05236	161.287
2	27	19	CH	2021-05-14 12:39:48	20.7109	0.554405	20.0456	94.6206	1.05517	161.306
2	27	19	CH	2021-05-14 12:39:49	20.7116	0.554735	20.055	94.6167	1.05392	161.299
2	27	19	CH	2021-05-14 12:39:50	20.7124	0.555064	20.08	94.6596	1.05517	161.293
2	27	19	CH	2021-05-14 12:39:51	20.7156	0.555394	20.0394	94.6362	1.05424	161.306
2	27	19	CH	2021-05-14 12:39:52	20.7132	0.555724	20.0519	94.6401	1.05486	161.306
2	27	19	CH	2021-05-14 12:39:53	20.7101	0.556366	20.0519	94.6323	1.05455	161.306
2	27	19	CH	2021-05-14 12:39:54	20.7101	0.557634	20.0862	94.6557	1.05455	161.293
2	27	19	CH	2021-05-14 12:39:55	20.7109	0.557182	20.055	94.6518	1.05424	161.299
2	27	19	CH	2021-05-14 12:39:56	20.7109	0.557512	20.0394	94.6284	1.05455	161.306
2	27	19	CH	2021-05-14 12:39:57	20.7116	0.557686	20.0862	94.6479	1.05455	161.293
2	27	19	CH	2021-05-14 12:39:58	20.7124	0.558484	20.105	94.6479	1.05424	161.293
2	27	19	CH	2021-05-14 12:39:59	20.7101	0.558502	20.0581	94.6518	1.05455	161.299
2	27	19	CH	2021-05-14 12:40:00	20.7132	0.559613	20.0519	94.6401	1.05455	161.293
2	27	19	CH	2021-05-14 12:40:01	20.7085	0.559005	20.0237	94.6401	1.05549	161.287
2	27	19	CH	2021-05-14 12:40:02	20.7093	0.559023	20.0612	94.644	1.05455	161.293
2	27	19	CH	2021-05-14 12:40:03	20.7101	0.559353	20.0487	94.6518	1.05455	161.299
2	27	19	CH	2021-05-14 12:40:04	20.7101	0.559527	20.055	94.6557	1.05486	161.318
2	28	20	CH	2021-05-14 12:40:05	20.7077	0.561107	20.0487	94.644	1.05517	161.306
2	28	20	CH	2021-05-14 12:40:06	20.7093	0.561905	20.055	94.6245	1.05455	161.306
2	28	20	CH	2021-05-14 12:40:07	20.7077	0.562392	20.0769	94.644	1.05455	161.306
2	28	20	CH	2021-05-14 12:40:08	20.7046	0.561472	20.0269	94.644	1.05517	161.293
2	28	20	CH	2021-05-14 12:40:09	20.7054	0.562271	20.0831	94.6401	1.05517	161.299
2	28	20	CH	2021-05-14 12:40:10	20.7085	0.563851	20.055	94.644	1.05517	161.293
2	28	20	CH	2021-05-14 12:40:11	20.7085	0.563712	20.0487	94.6167	1.05424	161.281
2	28	20	CH	2021-05-14 12:40:12	20.707	0.564199	20.0331	94.644	1.0533	161.306
2	28	20	CH	2021-05-14 12:40:13	20.7093	0.564529	20.055	94.6518	1.05705	161.299
2	28	20	CH	2021-05-14 12:40:14	20.7077	0.564078	20.0738	94.644	1.05486	161.293
2	28	20	CH	2021-05-14 12:40:15	20.7015	0.565189	20.08	94.6401	1.0558	161.281
2	28	20	CH	2021-05-14 12:40:16	20.707	0.565832	20.0612	94.6362	1.05611	161.249
2	28	20	CH	2021-05-14 12:40:17	20.7077	0.566319	20.0331	94.644	1.05486	161.287
2	28	20	CH	2021-05-14 12:40:18	20.707	0.566493	20.0612	94.6362	1.05455	161.256
2	28	20	CH	2021-05-14 12:40:19	20.707	0.566667	20.0394	94.6362	1.05455	161.299
2	28	20	CH	2021-05-14 12:40:20	20.707	0.567622	19.9831	94.6362	1.05486	161.293
2	28	20	CH	2021-05-14 12:40:21	20.7062	0.568265	20.0081	94.644	1.05517	161.293
2	28	20	CH	2021-05-14 12:40:22	20.707	0.567658	20.0331	94.6479	1.05549	161.293
2	28	20	CH	2021-05-14 12:40:23	20.7085	0.569551	20.0362	94.6401	1.05486	161.293
2	28	20	CH	2021-05-14 12:40:24	20.7062	0.569412	20.0487	94.6362	1.0558	161.287
2	28	20	CH	2021-05-14 12:40:25	20.7085	0.570837	20.0394	94.6167	1.05517	161.293
2	28	20	CH	2021-05-14 12:40:26	20.7062	0.571167	20.0581	94.6323	1.05486	161.287
2	28	20	CH	2021-05-14 12:40:27	20.7085	0.571341	20.055	94.644	1.05549	161.293
2	28	20	CH	2021-05-14 12:40:28	20.7038	0.572141	20.0519	94.6401	1.05486	161.293
2	28	20	CH	2021-05-14 12:40:29	20.7046	0.572471	20.0894	94.644	1.0533	161.293
2	28	20	CH	2021-05-14 12:40:30	20.7046	0.571552	20.0769	94.6518	1.05549	161.293
2	28	20	CH	2021-05-14 12:40:31	20.7038	0.57282	20.0362	94.6362	1.05517	161.293
2	28	20	CH	2021-05-14 12:40:32	20.7062	0.572994	20.0362	94.6401	1.05517	161.287
2	28	20	CH	2021-05-14 12:40:33	20.7054	0.573637	20.03	94.6362	1.05549	161.281
2	28	20	CH	2021-05-14 12:40:34	20.7031	0.574749	20.0644	94.6401	1.05455	161.287
2	28	20	CH	2021-05-14 12:40:35	20.7054	0.575236	20.0487	94.6323	1.0558	161.293
2	28	20	CH	2021-05-14 12:40:36	20.7077	0.574941	20.0675	94.6362	1.0558	161.293
2	28	20	CH	2021-05-14 12:40:37	20.7046	0.575428	20.0394	94.6362	1.05455	161.299
2	28	20	CH	2021-05-14 12:40:38	20.7038	0.576697	20.055	94.6518	1.05455	161.312
2	28	20	CH	2021-05-14 12:40:39	20.7031	0.577184	20.055	94.644	1.05455	161.293
2	28	20	CH	2021-05-14 12:40:40	20.7038	0.577983	20.0581	94.6401	1.05549	161.299
2	28	20	CH	2021-05-14 12:40:41	20.7038	0.578314	20.0581	94.6284	1.05486	161.287
2	28	20	CH	2021-05-14 12:40:42	20.7031	0.578801	20.0487	94.644	1.05549	161.293
2	28	20	CH	2021-05-14 12:40:43	20.7015	0.579444	20.0237	94.6401	1.0558	161.274
2	28	20	CH	2021-05-14 12:40:44	20.6991	0.578994	20.0206	94.6362	1.05486	161.293
2	28	20	CH	2021-05-14 12:40:45	20.7007	0.579637	20.0269	94.644	1.05424	161.324
2	28	20	CH	2021-05-14 12:40:46	20.7015	0.579812	20.0081	94.6362	1.05455	161.287
2	28	20	CH	2021-05-14 12:40:47	20.7015	0.580143	20.0019	94.6401	1.05455	161.299
2	28	20	CH	2021-05-14 12:40:48	20.7023	0.58063	19.9894	94.6362	1.05392	161.287
2	28	20	CH	2021-05-14 12:40:49	20.7038	0.581898	20.0206	94.6401	1.05549	161.281
2	28	20	CH	2021-05-14 12:40:50	20.7015	0.581291	20.03	94.6479	1.05486	161.293
2	28	20	CH	2021-05-14 12:40:51	20.6999	0.581154	20.0581	94.6401	1.05361	161.306
2	28	20	CH	2021-05-14 12:40:52	20.6984	0.581641	20.0269	94.6401	1.05424	161.324
2	28	20	CH	2021-05-14 12:40:53	20.6999	0.581816	19.9644	94.6284	1.05517	161.287
2	28	20	CH	2021-05-14 12:40:54	20.6999	0.583397	19.9769	94.644	1.05486	161.293
2	28	20	CH	2021-05-14 12:40:55	20.6999	0.583884	20.0425	94.6362	1.05299	161.293
2	28	20	CH	2021-05-14 12:40:56	20.6945	0.584996	20.0425	94.6401	1.05486	161.293
2	28	20	CH	2021-05-14 12:40:57	20.6999	0.584859	20.0331	94.6401	1.05424	161.293
2	28	20	CH	2021-05-14 12:40:58	20.6976	0.585346	20.0519	94.6401	1.05361	161.287
2	28	20	CH	2021-05-14 12:40:59	20.6952	0.58599	20.0612	94.6323	1.05424	161.287
2	28	20	CH	2021-05-14 12:41:00	20.6984	0.585696	20.055	94.6401	1.0533	161.306
2	28	20	CH	2021-05-14 12:41:01	20.6991	0.585558	20.0612	94.6362	1.05299	161.287
2	28	20	CH	2021-05-14 12:41:02	20.6976	0.586046	20.0362	94.6401	1.05392	161.287
2	28	20	CH	2021-05-14 12:41:03	20.6968	0.587627	20.0425	94.519	1.0533	161.306
2	28	20	CH	2021-05-14 12:41:04	20.6976	0.587489	20.0519	94.6362	1.05299	161.268
2	29	20	CH	2021-05-14 12:41:05	20.6976	0.588446	20.0581	94.6518	1.05299	161.293
2	29	21	CH	2021-05-14 12:41:06	20.6991	0.588308	20.0644	94.6089	1.05267	161.293
2	29	21	CH	2021-05-14 12:41:07	20.696	0.588483	20.1019	94.6479	1.05205	161.306
2	29	21	CH	2021-05-14 12:41:08	20.6976	0.589908	20.1238	94.6284	1.05299	161.299
2	29	21	CH	2021-05-14 12:41:09	20.696	0.589771	20.105	94.6401	1.05111	161.306
2	29	21	CH	2021-05-14 12:41:10	20.6921	0.589789	20.1112	94.6206	1.0508	161.293
2	29	21	CH	2021-05-14 12:41:11	20.6968	0.591683	20.1019	94.6479	1.05048	161.293
2	29	21	CH	2021-05-14 12:41:12	20.696	0.593265	20.1019	94.6284	1.05142	161.274
2	29	21	CH	2021-05-14 12:41:13	20.6945	0.593284	20.105	94.6401	1.05017	161.312
2	29	21	CH	2021-05-14 12:41:14	20.6945	0.594084	20.1394	94.6401	1.04923	161.306
2	29	21	CH	2021-05-14 12:41:15	20.6952	0.593634	20.1112	94.6362	1.04736	161.299
2	29	21	CH	2021-05-14 12:41:16	20.6999	0.594434	20.0956	94.644	1.0483	161.274
2	29	21	CH	2021-05-14 12:41:17	20.6976	0.593828	20.0394	94.6362	1.04861	161.281
2	29	21	CH	2021-05-14 12:41:18	20.6952	0.59416	20.03	94.6362	1.04486	161.312
2	29	21	CH	2021-05-14 12:41:19	20.6952	0.594022	20.0581	94.6206	1.04455	161.299
2	29	21	CH	2021-05-14 12:41:20	20.6913	0.594198	20.0675	94.6401	1.04517	161.299
2	29	21	CH	2021-05-14 12:41:21	20.6929	0.594529	20.1019	94.6362	1.0458	161.262
2	29	21	CH	2021-05-14 12:41:22	20.6952	0.595486	20.0894	94.6401	1.04392	161.306
2	29	21	CH	2021-05-14 12:41:23	20.696	0.596599	20.0581	94.6323	1.04205	161.293
2	29	21	CH	2021-05-14 12:41:24	20.6937	0.596462	20.0581	94.6284	1.04205	161.293
2	29	21	CH	2021-05-14 12:41:25	20.6898	0.597106	20.0612	94.6401	1.0408	161.293
2	29	21	CH	2021-05-14 12:41:26	20.6945	0.597281	20.08	94.6362	1.0408	161.293
2	29	21	CH	2021-05-14 12:41:27	20.6913	0.597769	20.0862	94.6362	1.03986	161.287
2	29	21	CH	2021-05-14 12:41:28	20.6929	0.599038	20.0487	94.6401	1.0383	161.274
2	29	21	CH	2021-05-14 12:41:29	20.6968	0.598589	20.0362	94.6401	1.03861	161.306
2	29	21	CH	2021-05-14 12:41:30	20.6945	0.598764	20.0487	94.6284	1.03673	161.287
2	29	21	CH	2021-05-14 12:41:31	20.6929	0.60019	20.0519	94.6323	1.0358	161.293
2	29	21	CH	2021-05-14 12:41:32	20.6937	0.600053	20.0237	94.6323	1.03673	161.293
2	29	21	CH	2021-05-14 12:41:33	20.6952	0.601322	20.0831	94.6245	1.03392	161.281
2	29	21	CH	2021-05-14 12:41:34	20.6921	0.600404	20.0862	94.6479	1.03267	161.293
2	29	21	CH	2021-05-14 12:41:35	20.6945	0.601361	20.08	94.6167	1.03267	161.293
2	29	21	CH	2021-05-14 12:41:36	20.6913	0.602161	20.08	94.6362	1.03111	161.293
2	29	21	CH	2021-05-14 12:41:37	20.6913	0.603274	20.105	94.6362	1.02986	161.306
2	29	21	CH	2021-05-14 12:41:38	20.6929	0.60345	20.105	94.6284	1.02892	161.299
2	29	21	CH	2021-05-14 12:41:39	20.6952	0.603001	20.08	94.6362	1.02736	161.274
2	29	21	CH	2021-05-14 12:41:40	20.6929	0.60302	20.0581	94.644	1.02673	161.293
2	29	21	CH	2021-05-14 12:41:41	20.6921	0.602571	20.0362	94.6245	1.02611	161.293
2	29	21	CH	2021-05-14 12:41:42	20.689	0.603997	20.055	94.6362	1.02517	161.293
2	29	21	CH	2021-05-14 12:41:43	20.6898	0.604797	20.105	94.6362	1.02392	161.287
2	29	21	CH	2021-05-14 12:41:44	20.6945	0.605442	20.0675	94.6323	1.02299	161.293
2	29	21	CH	2021-05-14 12:41:45	20.6906	0.605149	20.0862	94.6323	1.02173	161.299
2	29	21	CH	2021-05-14 12:41:46	20.6859	0.606106	20.0706	94.6245	1.02111	161.318
2	29	21	CH	2021-05-14 12:41:47	20.6913	0.606594	20.055	94.6401	1.01986	161.287
2	29	21	CH	2021-05-14 12:41:48	20.689	0.607239	20.0269	94.6362	1.01892	161.299
2	29	21	CH	2021-05-14 12:41:49	20.6906	0.608196	20.055	94.6362	1.01955	161.293
2	29	21	CH	2021-05-14 12:41:50	20.689	0.608528	20.0644	94.6401	1.01705	161.256
2	29	21	CH	2021-05-14 12:41:51	20.689	0.608391	20.0456	94.6323	1.01611	161.306
2	29	21	CH	2021-05-14 12:41:52	20.6843	0.60888	20.0675	94.6362	1.01548	161.293
2	29	21	CH	2021-05-14 12:41:53	20.6898	0.608587	20.0644	94.6323	1.01392	161.306
2	29	21	CH	2021-05-14 12:41:54	20.689	0.609544	20.055	94.5893	1.0133	161.293
2	29	21	CH	2021-05-14 12:41:55	20.6898	0.609877	20.055	94.6401	1.0133	161.293
2	29	21	CH	2021-05-14 12:41:56	20.6882	0.610678	20.0831	94.6362	1.01142	161.281
2	29	21	CH	2021-05-14 12:41:57	20.6835	0.611947	20.0675	94.6323	1.01048	161.287
2	29	21	CH	2021-05-14 12:41:58	20.6859	0.612123	20.0738	94.6284	1.00892	161.293
2	29	21	CH	2021-05-14 12:41:59	20.6874	0.612924	20.0644	94.6401	1.0083	161.318
2	29	21	CH	2021-05-14 12:42:00	20.6874	0.613569	20.0362	94.6323	1.00642	161.293
2	29	21	CH	2021-05-14 12:42:01	20.6843	0.612808	20.0269	94.6323	1.0058	161.299
2	29	21	CH	2021-05-14 12:42:02	20.6859	0.613297	20.055	94.6323	1.00517	161.299
2	29	21	CH	2021-05-14 12:42:03	20.6859	0.613316	20.0769	94.6401	1.00298	161.281
2	29	21	CH	2021-05-14 12:42:04	20.6851	0.612711	20.0862	94.6245	1.0033	161.299
2	30	21	CH	2021-05-14 12:42:05	20.6859	0.6132	20.0644	94.6284	1.0033	161.299
2	30	22	CH	2021-05-14 12:42:06	20.6843	0.613689	20.0644	94.6401	1.00173	161.293
2	30	22	CH	2021-05-14 12:42:07	20.6874	0.614646	20.0456	94.6323	1.00017	161.287
2	30	22	CH	2021-05-14 12:42:08	20.6851	0.614979	20.0487	94.6401	0.999859	161.268
2	30	22	CH	2021-05-14 12:42:09	20.6866	0.616249	20.0519	94.6245	0.998922	161.299
2	30	22	CH	2021-05-14 12:42:10	20.6866	0.616269	20.0519	94.6284	0.997984	161.281
2	30	22	CH	2021-05-14 12:42:11	20.6882	0.616758	20.0831	94.6245	0.997672	161.293
2	30	22	CH	2021-05-14 12:42:12	20.6859	0.616778	20.0144	94.6323	0.996422	161.293
2	30	22	CH	2021-05-14 12:42:13	20.6866	0.616641	20.0612	94.6284	0.995797	161.293
2	30	22	CH	2021-05-14 12:42:14	20.6827	0.617287	20.0581	94.6323	0.995484	161.287
2	30	22	CH	2021-05-14 12:42:15	20.6859	0.617619	20.0831	94.6362	0.995172	161.293
2	30	22	CH	2021-05-14 12:42:16	20.6827	0.617952	20.0644	94.6323	0.993609	161.299
2	30	22	CH	2021-05-14 12:42:17	20.6851	0.616409	20.0831	94.6284	0.993297	161.281
2	30	22	CH	2021-05-14 12:42:18	20.6906	0.61768	20.0738	94.6284	0.992047	161.287
2	30	22	CH	2021-05-14 12:42:19	20.6804	0.618637	20.0581	94.6362	0.991734	161.293
2	30	22	CH	2021-05-14 12:42:20	20.6859	0.619439	20.0456	94.6362	0.990484	161.274
2	30	22	CH	2021-05-14 12:42:21	20.6851	0.620084	20.0769	94.6323	0.990171	161.293
2	30	22	CH	2021-05-14 12:42:22	20.6827	0.621198	20.0675	94.6323	0.990484	161.293
2	30	22	CH	2021-05-14 12:42:23	20.6851	0.621062	20.0644	94.6323	0.989234	161.299
2	30	22	CH	2021-05-14 12:42:24	20.6851	0.621708	20.03	94.6323	0.987359	161.318
2	30	22	CH	2021-05-14 12:42:25	20.6835	0.62204	20.03	94.6362	0.987359	161.293
2	30	22	CH	2021-05-14 12:42:26	20.6851	0.621748	20.0519	94.6323	0.987359	161.293
2	30	22	CH	2021-05-14 12:42:27	20.6851	0.622237	20.0738	94.644	0.985796	161.293
2	30	22	CH	2021-05-14 12:42:28	20.6827	0.623352	20.0738	94.6323	0.985171	161.262
2	30	22	CH	2021-05-14 12:42:29	20.682	0.624466	20.0738	94.6362	0.985484	161.274
2	30	22	CH	2021-05-14 12:42:30	20.682	0.624642	20.0581	94.6362	0.985171	161.249
2	30	22	CH	2021-05-14 12:42:31	20.6827	0.624194	20.0769	94.6362	0.984234	161.299
2	30	22	CH	2021-05-14 12:42:32	20.6827	0.624996	20.0487	94.6518	0.983921	161.281
2	30	22	CH	2021-05-14 12:42:33	20.6827	0.625641	20.0331	94.6284	0.982359	161.312
2	30	22	CH	2021-05-14 12:42:34	20.682	0.626443	20.0394	94.6362	0.982671	161.287
2	30	22	CH	2021-05-14 12:42:35	20.6812	0.627089	20.0519	94.6362	0.981421	161.293
2	30	22	CH	2021-05-14 12:42:36	20.682	0.626484	20.0581	94.6401	0.981734	161.299
2	30	22	CH	2021-05-14 12:42:37	20.6804	0.627755	20.0581	94.6284	0.978921	161.299
2	30	22	CH	2021-05-14 12:42:38	20.6804	0.627307	20.0331	94.6518	0.980796	161.287
2	30	22	CH	2021-05-14 12:42:39	20.6804	0.627171	20.0362	94.6362	0.978296	161.287
2	30	22	CH	2021-05-14 12:42:40	20.6804	0.628442	20.0581	94.6284	0.979859	161.299
2	30	22	CH	2021-05-14 12:42:41	20.6773	0.628619	20.0706	94.6401	0.979546	161.324
2	30	22	CH	2021-05-14 12:42:42	20.6773	0.62817	20.03	94.6284	0.978609	161.293
2	30	22	CH	2021-05-14 12:42:43	20.6788	0.629597	20.0831	94.6245	0.978921	161.287
2	30	22	CH	2021-05-14 12:42:44	20.6788	0.630556	20.0769	94.6401	0.978609	161.293
2	30	22	CH	2021-05-14 12:42:45	20.678	0.630108	20.055	94.6479	0.976734	161.281
2	30	22	CH	2021-05-14 12:42:46	20.6765	0.630128	20.0644	94.6284	0.978296	161.299
2	30	22	CH	2021-05-14 12:42:47	20.6796	0.631087	20.0831	94.6323	0.978609	161.281
2	30	22	CH	2021-05-14 12:42:48	20.678	0.631889	20.0581	94.6518	0.977046	161.299
2	30	22	CH	2021-05-14 12:42:49	20.6773	0.631441	20.0331	94.6479	0.977671	161.256
2	30	22	CH	2021-05-14 12:42:50	20.6796	0.632399	20.055	94.6323	0.977046	161.306
2	30	22	CH	2021-05-14 12:42:51	20.6765	0.632576	20.0612	94.6401	0.974859	161.293
2	30	22	CH	2021-05-14 12:42:52	20.6765	0.633535	20.0581	94.6206	0.975796	161.312
2	30	22	CH	2021-05-14 12:42:53	20.678	0.633712	20.0769	94.6323	0.976109	161.299
2	30	22	CH	2021-05-14 12:42:54	20.6765	0.634045	20.0738	94.644	0.975484	161.287
2	30	22	CH	2021-05-14 12:42:55	20.6749	0.634691	20.0362	94.6479	0.974859	161.293
2	30	22	CH	2021-05-14 12:42:56	20.6749	0.634087	20.0331	94.6362	0.975171	161.312
2	30	22	CH	2021-05-14 12:42:57	20.6773	0.635358	20.0269	94.6362	0.975484	161.281
2	30	22	CH	2021-05-14 12:42:58	20.6773	0.636473	20.03	94.644	0.975484	161.293
2	30	22	CH	2021-05-14 12:42:59	20.6757	0.636963	20.0831	94.6362	0.974859	161.299
2	30	22	CH	2021-05-14 12:43:00	20.6749	0.63839	20.08	94.5854	0.974859	161.293
2	30	22	CH	2021-05-14 12:43:01	20.6765	0.637317	20.0644	94.6401	0.975171	161.287
2	30	22	CH	2021-05-14 12:43:02	20.6749	0.638276	20.0237	94.644	0.974234	161.306
2	30	22	CH	2021-05-14 12:43:03	20.6749	0.63814	20.0394	94.6245	0.974234	161.299
2	30	22	CH	2021-05-14 12:43:04	20.6757	0.638162	20.0362	94.6284	0.974546	161.293
2	31	23	CH	2021-05-14 12:43:05	20.6718	0.638339	20.0581	94.6362	0.974234	161.287
2	31	23	CH	2021-05-14 12:43:06	20.6749	0.638985	20.0519	94.6323	0.973921	161.312
2	31	23	CH	2021-05-14 12:43:07	20.6734	0.639319	20.1081	94.6362	0.975484	161.262
2	31	23	CH	2021-05-14 12:43:08	20.6765	0.639965	20.08	94.6323	0.974546	161.312
2	31	23	CH	2021-05-14 12:43:09	20.6726	0.640143	20.055	94.6323	0.974234	161.318
2	31	23	CH	2021-05-14 12:43:10	20.6734	0.640945	20.0519	94.6323	0.974234	161.281
2	31	23	CH	2021-05-14 12:43:11	20.6741	0.642373	20.005	94.6323	0.975171	161.293
2	31	23	CH	2021-05-14 12:43:12	20.6726	0.641456	20.0331	94.6362	0.974546	161.299
2	31	23	CH	2021-05-14 12:43:13	20.6734	0.64304	20.0456	94.6362	0.974546	161.306
2	31	23	CH	2021-05-14 12:43:14	20.6734	0.64353	20.0581	94.6323	0.973296	161.274
2	31	23	CH	2021-05-14 12:43:15	20.6718	0.643552	20.0612	94.6245	0.974859	161.299
2	31	23	CH	2021-05-14 12:43:16	20.6671	0.644823	20.0487	94.6362	0.974859	161.299
2	31	23	CH	2021-05-14 12:43:17	20.6718	0.644375	20.0269	94.6323	0.975171	161.293
2	31	23	CH	2021-05-14 12:43:18	20.6726	0.644709	20.03	94.6362	0.974859	161.306
2	31	23	CH	2021-05-14 12:43:19	20.6765	0.645356	20.0581	94.6284	0.974546	161.287
2	31	23	CH	2021-05-14 12:43:20	20.6749	0.646158	20.0456	94.6284	0.975796	161.293
2	31	23	CH	2021-05-14 12:43:21	20.6734	0.64493	20.0581	94.6284	0.975171	161.306
2	31	23	CH	2021-05-14 12:43:22	20.671	0.645576	20.0644	94.6323	0.976109	161.306
2	31	23	CH	2021-05-14 12:43:23	20.671	0.646692	20.055	94.6323	0.975171	161.281
2	31	23	CH	2021-05-14 12:43:24	20.6718	0.646713	20.08	94.644	0.976734	161.281
2	31	23	CH	2021-05-14 12:43:25	20.6734	0.647672	20.0862	94.6284	0.976421	161.299
2	31	23	CH	2021-05-14 12:43:26	20.6718	0.64785	20.08	94.6401	0.975796	161.287
2	31	23	CH	2021-05-14 12:43:27	20.6718	0.64834	20.0894	94.6323	0.976109	161.299
2	31	23	CH	2021-05-14 12:43:28	20.6702	0.647737	20.055	94.6362	0.976109	161.293
2	31	23	CH	2021-05-14 12:43:29	20.6702	0.648852	20.0425	94.6323	0.975171	161.299
2	31	23	CH	2021-05-14 12:43:30	20.6695	0.649968	20.0206	94.6284	0.976421	161.306
2	31	23	CH	2021-05-14 12:43:31	20.6734	0.650458	20.0175	94.6284	0.977984	161.274
2	31	23	CH	2021-05-14 12:43:32	20.6695	0.651261	20.0769	94.6323	0.977984	161.287
2	31	23	CH	2021-05-14 12:43:33	20.6702	0.650658	20.055	94.6362	0.977671	161.287
2	31	23	CH	2021-05-14 12:43:34	20.6695	0.651773	20.03	94.6323	0.977359	161.299
2	31	23	CH	2021-05-14 12:43:35	20.6687	0.65242	20.0456	94.6284	0.977671	161.306
2	31	23	CH	2021-05-14 12:43:36	20.6687	0.652442	20.055	94.644	0.978921	161.299
2	31	23	CH	2021-05-14 12:43:37	20.6687	0.652307	20.0237	94.6401	0.979234	161.293
2	31	23	CH	2021-05-14 12:43:38	20.6695	0.652485	20.0581	94.6323	0.979546	161.299
2	31	23	CH	2021-05-14 12:43:39	20.671	0.654695	20.055	94.6245	0.978921	161.299
2	31	23	CH	2021-05-14 12:43:40	20.6663	0.655185	20.0237	94.6401	0.979546	161.287
2	31	23	CH	2021-05-14 12:43:41	20.671	0.655207	20.0269	94.6284	0.980171	161.299
2	31	23	CH	2021-05-14 12:43:42	20.6663	0.656635	20.0831	94.6362	0.979859	161.293
2	31	23	CH	2021-05-14 12:43:43	20.6687	0.657126	20.0769	94.6323	0.979859	161.299
2	31	23	CH	2021-05-14 12:43:44	20.6663	0.656991	20.1112	94.6362	0.980484	161.256
2	31	23	CH	2021-05-14 12:43:45	20.6655	0.656545	20.0925	94.6323	0.980796	161.293
2	31	23	CH	2021-05-14 12:43:46	20.6632	0.656879	20.0581	94.6167	0.980796	161.293
2	31	23	CH	2021-05-14 12:43:47	20.6632	0.657682	20.0175	94.6362	0.980484	161.281
2	31	23	CH	2021-05-14 12:43:48	20.6655	0.656923	20.0331	94.6284	0.980796	161.299
2	31	23	CH	2021-05-14 12:43:49	20.6655	0.659758	20.03	94.6323	0.982671	161.287
2	31	23	CH	2021-05-14 12:43:50	20.6648	0.65978	20.0675	94.6323	0.983921	161.287
2	31	23	CH	2021-05-14 12:43:51	20.6655	0.65902	20.0581	94.6323	0.982359	161.281
2	31	23	CH	2021-05-14 12:43:52	20.6655	0.660293	20.0581	94.6362	0.982984	161.287
2	31	23	CH	2021-05-14 12:43:53	20.6663	0.662502	20.0237	94.6284	0.984546	161.287
2	31	23	CH	2021-05-14 12:43:54	20.6632	0.662993	20.0644	94.6284	0.982984	161.293
2	31	23	CH	2021-05-14 12:43:55	20.6663	0.664109	20.0456	94.6284	0.985796	161.299
2	31	23	CH	2021-05-14 12:43:56	20.6632	0.663506	20.0706	94.6284	0.982671	161.287
2	31	23	CH	2021-05-14 12:43:57	20.6624	0.664309	20.0269	94.6362	0.984234	161.299
2	31	23	CH	2021-05-14 12:43:58	20.6609	0.663863	20.055	94.6284	0.986421	161.287
2	31	23	CH	2021-05-14 12:43:59	20.6616	0.663416	20.0519	94.6245	0.985171	161.287
2	31	23	CH	2021-05-14 12:44:00	20.6624	0.664376	20.03	94.6323	0.985484	161.168
2	31	23	CH	2021-05-14 12:44:01	20.6632	0.664242	20.0581	94.605	0.985484	161.243
2	31	23	CH	2021-05-14 12:44:02	20.6648	0.665046	20.08	94.6401	0.986421	161.156
2	31	23	CH	2021-05-14 12:44:03	20.6609	0.665849	20.0644	94.6323	0.987359	161.174
2	31	23	CH	2021-05-14 12:44:04	20.6624	0.666184	20.055	94.6323	0.987047	161.293
2	31	23	CH	2021-05-14 12:44:05	20.6624	0.665738	20.0894	94.6323	0.987047	161.287
2	32	24	CH	2021-05-14 12:44:06	20.6609	0.665447	20.0456	94.6323	0.987984	161.293
2	32	24	CH	2021-05-14 12:44:07	20.6609	0.666564	20.0612	94.6323	0.987984	161.299
2	32	24	CH	2021-05-14 12:44:08	20.6601	0.667523	20.0581	94.6323	0.988922	161.306
2	32	24	CH	2021-05-14 12:44:09	20.6593	0.668327	20.0456	94.6245	0.987984	161.306
2	32	24	CH	2021-05-14 12:44:10	20.6593	0.669131	20.0487	94.6245	0.988922	161.293
2	32	24	CH	2021-05-14 12:44:11	20.6601	0.66931	20.0519	94.6284	0.989546	161.299
2	32	24	CH	2021-05-14 12:44:12	20.6585	0.669645	20.0581	94.6323	0.989859	161.293
2	32	24	CH	2021-05-14 12:44:13	20.6593	0.670292	20.0394	94.6284	0.990484	161.293
2	32	24	CH	2021-05-14 12:44:14	20.6593	0.67094	20.055	94.6401	0.991109	161.293
2	32	24	CH	2021-05-14 12:44:15	20.664	0.670337	20.08	94.6323	0.991109	161.299
2	32	24	CH	2021-05-14 12:44:16	20.6616	0.670985	20.055	94.6206	0.991109	161.293
2	32	24	CH	2021-05-14 12:44:17	20.6609	0.67132	20.03	94.6245	0.991734	161.306
2	32	24	CH	2021-05-14 12:44:18	20.6351	0.671342	20.0394	94.6206	0.991734	161.299
2	32	24	CH	2021-05-14 12:44:19	20.6609	0.672302	20.055	94.6245	0.992984	161.318
2	32	24	CH	2021-05-14 12:44:20	20.6585	0.672794	20.0706	94.6245	0.993297	161.293
2	32	24	CH	2021-05-14 12:44:21	20.6585	0.673129	20.0581	94.6479	0.994234	161.299
2	32	24	CH	2021-05-14 12:44:22	20.6554	0.674714	20.0425	94.6323	0.994234	161.262
2	32	24	CH	2021-05-14 12:44:23	20.6585	0.674424	20.03	94.6011	0.994547	161.293
2	32	24	CH	2021-05-14 12:44:24	20.6624	0.673822	20.0706	94.6245	0.995797	161.287
2	32	24	CH	2021-05-14 12:44:25	20.6593	0.673376	20.0581	94.6284	0.993922	161.293
2	32	24	CH	2021-05-14 12:44:26	20.6593	0.674649	20.0362	94.6401	0.995484	161.299
2	32	24	CH	2021-05-14 12:44:27	20.6585	0.675765	20.0456	94.6323	0.997047	161.312
2	32	24	CH	2021-05-14 12:44:28	20.6577	0.675788	20.0675	94.6323	0.996734	161.299
2	32	24	CH	2021-05-14 12:44:29	20.6554	0.677061	20.08	94.6284	0.996422	161.287
2	32	24	CH	2021-05-14 12:44:30	20.6577	0.677084	20.0769	94.6206	0.996109	161.306
2	32	24	CH	2021-05-14 12:44:31	20.6585	0.677107	20.0581	94.6284	0.998922	161.287
2	32	24	CH	2021-05-14 12:44:32	20.6413	0.678223	20.0519	94.6479	0.998297	161.262
2	32	24	CH	2021-05-14 12:44:33	20.6562	0.679027	20.0738	94.6284	0.998609	161.287
2	32	24	CH	2021-05-14 12:44:34	20.657	0.679363	20.0738	94.6284	0.998922	161.318
2	32	24	CH	2021-05-14 12:44:35	20.6562	0.679073	20.0644	94.6401	0.999234	161.293
2	32	24	CH	2021-05-14 12:44:36	20.6554	0.679252	20.03	94.6245	0.998922	161.287
2	32	24	CH	2021-05-14 12:44:37	20.6538	0.679432	20.0519	94.6323	0.999547	161.293
2	32	24	CH	2021-05-14 12:44:38	20.6562	0.679298	20.0925	94.6362	1.00017	161.287
2	32	24	CH	2021-05-14 12:44:39	20.657	0.679634	20.0581	94.6206	1.00142	161.306
2	32	24	CH	2021-05-14 12:44:40	20.6515	0.679188	20.0612	94.6011	1.00111	161.287
2	32	24	CH	2021-05-14 12:44:41	20.6554	0.681555	20.0331	94.6323	1.00173	161.299
2	32	24	CH	2021-05-14 12:44:42	20.6554	0.682984	20.0362	94.6206	1.0033	161.293
2	32	24	CH	2021-05-14 12:44:43	20.6546	0.68332	20.0612	94.6284	1.00298	161.299
2	32	24	CH	2021-05-14 12:44:44	20.6538	0.683812	20.0894	94.6323	1.00298	161.312
2	32	24	CH	2021-05-14 12:44:45	20.6554	0.683991	20.055	94.6245	1.00392	161.287
2	32	24	CH	2021-05-14 12:44:46	20.6406	0.683546	20.055	94.6011	1.00548	161.149
2	32	24	CH	2021-05-14 12:44:47	20.6546	0.683569	20.0612	94.6245	1.0058	161.262
2	32	24	CH	2021-05-14 12:44:48	20.6546	0.684529	20.0581	94.6245	1.00455	161.268
2	32	24	CH	2021-05-14 12:44:49	20.6538	0.684865	20.0706	94.6323	1.00455	161.162
2	32	24	CH	2021-05-14 12:44:50	20.6546	0.685357	20.0675	94.6284	1.00705	161.181
2	32	24	CH	2021-05-14 12:44:51	20.6538	0.686787	20.0456	94.6284	1.00611	161.268
2	32	24	CH	2021-05-14 12:44:52	20.6531	0.687122	20.0487	94.6284	1.00705	161.312
2	32	24	CH	2021-05-14 12:44:53	20.6523	0.68699	20.0644	94.6167	1.00767	161.293
2	32	24	CH	2021-05-14 12:44:54	20.6515	0.687169	20.055	94.6245	1.00705	161.293
2	32	24	CH	2021-05-14 12:44:55	20.6484	0.687974	20.055	94.6245	1.00705	161.287
2	32	24	CH	2021-05-14 12:44:56	20.6507	0.688309	20.0612	94.6206	1.00861	161.293
2	32	24	CH	2021-05-14 12:44:57	20.6523	0.687708	20.0487	94.6323	1.00923	161.299
2	32	24	CH	2021-05-14 12:44:58	20.6531	0.687731	20.0425	94.6323	1.00861	161.181
2	32	24	CH	2021-05-14 12:44:59	20.6538	0.690255	20.0581	94.6284	1.00986	161.218
2	32	24	CH	2021-05-14 12:45:00	20.6523	0.690903	20.0487	94.6323	1.00986	161.274
2	32	24	CH	2021-05-14 12:45:01	20.6507	0.689208	20.0206	94.6284	1.0108	161.281
2	32	24	CH	2021-05-14 12:45:02	20.6515	0.689856	20.055	94.6245	1.01048	161.281
2	32	24	CH	2021-05-14 12:45:03	20.6538	0.690505	20.0519	94.6128	1.01142	161.274
2	32	24	CH	2021-05-14 12:45:04	20.6507	0.691466	20.0331	94.6362	1.01142	161.287
2	33	24	CH	2021-05-14 12:45:05	20.6515	0.691177	20.0675	94.6323	1.01267	161.312
2	33	25	CH	2021-05-14 12:45:06	20.6538	0.691513	20.0831	94.6362	1.0133	161.281
2	33	25	CH	2021-05-14 12:45:07	20.6515	0.691849	20.055	94.6245	1.01361	161.224
2	33	25	CH	2021-05-14 12:45:08	20.6523	0.691873	20.0237	94.6284	1.01298	161.174
2	33	25	CH	2021-05-14 12:45:09	20.6531	0.692365	20.0425	94.6284	1.01517	161.124
2	33	25	CH	2021-05-14 12:45:10	20.6515	0.693951	20.0581	94.6206	1.01455	161.206
2	33	25	CH	2021-05-14 12:45:11	20.6499	0.694131	20.0362	94.6479	1.01486	161.299
2	33	25	CH	2021-05-14 12:45:12	20.6491	0.692905	20.0519	94.6284	1.01486	161.281
2	33	25	CH	2021-05-14 12:45:13	20.6499	0.694803	20.0456	94.6206	1.01486	161.293
2	33	25	CH	2021-05-14 12:45:14	20.6491	0.695296	20.0487	94.6245	1.0158	161.293
2	33	25	CH	2021-05-14 12:45:15	20.6484	0.695007	20.0331	94.6206	1.01673	161.237
2	33	25	CH	2021-05-14 12:45:16	20.6484	0.695187	20.0331	94.6245	1.01673	161.131
2	33	25	CH	2021-05-14 12:45:17	20.6484	0.694742	20.055	94.6206	1.01736	161.106
2	33	25	CH	2021-05-14 12:45:18	20.6484	0.694922	20.0487	94.6284	1.01767	161.243
2	33	25	CH	2021-05-14 12:45:19	20.6484	0.695415	20.0331	94.6245	1.01798	161.131
2	33	25	CH	2021-05-14 12:45:20	20.6507	0.696376	20.0175	94.6128	1.01861	161.174
2	33	25	CH	2021-05-14 12:45:21	20.6468	0.696556	20.0519	94.6167	1.01892	161.112
2	33	25	CH	2021-05-14 12:45:22	20.6476	0.69783	20.0706	94.6167	1.01955	161.112
[truncated: 44,488 more rows]

## Sheet: CH1
		min		%	%	L/min	kPa	kPa	mL/min	%	L/min		L/min	L/min	L/min	L/min	L	L
chi	Seq	ti	Event	O2	CO2	Fout(dyl)	BP	WVP	SSP	N2	Fout(dry)	N2out/N2in	Fin(dry)	VCO2in	VCO2out	ΔVCO2	Cumulative VCO2out	Cumulative ΔVCO2	ε (cumulative ΔVCO2)	ε (%CO2out)	ε (ΔVCO2)
1	9		BL	20.8341	0.0602198	20.0798	94.5837	0.863003	162.048	79.1057	20.2647
1	11	0	CH	20.7997	0.0632461	20.0847	94.5817	0.71461	161.654	79.1371	20.2376	1.0004	19.7456	0.0118908	0.0127995	0.000908716	0.0127995	0.000908716	0.000908716	0.0632461	0.000908716
1	12	0.661017	CH	20.7825	0.0919205	20.0766	94.5814	0.713298	161.425	79.1256	20.2292	1.00025	19.7343	0.0118839	0.0185947	0.00671081	0.0313942	0.00761953	0.000741978	0.0419205	-0.000166739
1	13	1.65574	CH	20.7627	0.128026	20.0056	94.5804	0.803058	161.293	79.1092	20.1769	1.00005	19.6778	0.01185	0.0258317	0.0139818	0.057226	0.0216013	0.00135392	0.0448884	0.000611942
1	14	2.66667	CH	20.7449	0.164969	20.0773	94.5798	0.868769	161.292	79.0902	20.2634	0.999804	19.7594	0.0118991	0.0334284	0.0215293	0.0906543	0.0431306	0.00315354	0.0493698	0.00179962
1	15	3.66667	CH	20.728	0.201516	20.0775	94.5801	0.803658	161.295	79.0705	20.2496	0.999556	19.7406	0.0118877	0.0408062	0.0289185	0.131461	0.0720491	0.00611236	0.0541183	0.00295882
1	16	4.66667	CH	20.7101	0.235155	20.0878	94.5805	0.725985	161.288	79.0548	20.2432	0.999357	19.7302	0.0118815	0.0476029	0.0357214	0.179063	0.10777	0.00977126	0.0566067	0.0036589
1	17	5.66667	CH	20.6953	0.264939	20.0799	94.5777	0.691823	161.297	79.0397	20.2279	0.999167	19.711	0.0118699	0.0535915	0.0417216	0.232655	0.149492	0.013452	0.0558767	0.00368079
1	18	6.66667	CH	20.6788	0.29532	20.0077	94.5775	0.771517	161.245	79.0259	20.1723	0.998992	19.6519	0.0118343	0.0595727	0.0477384	0.292228	0.19723	0.0172933	0.0563658	0.00384122
1	19	7.66667	CH	20.6632	0.327224	20.0671	94.5804	0.854253	161.13	79.0095	20.25	0.998785	19.7254	0.0118786	0.066263	0.0543844	0.358491	0.251615	0.0220437	0.0589884	0.00475043
1	20	8.66667	CH	20.6468	0.357998	20.0717	94.58	0.801627	160.967	78.9952	20.2433	0.998604	19.715	0.0118723	0.0724706	0.0605982	0.430961	0.312213	0.0273883	0.0610784	0.00534458
1	21	9.66667	CH	20.6298	0.389368	20.0848	94.5802	0.726199	160.832	78.9808	20.2402	0.998422	19.7083	0.0118683	0.0788089	0.0669406	0.50977	0.379154	0.0335702	0.06435	0.00618195
1	22	10.661	CH	20.6151	0.414592	20.0827	94.5792	0.688774	160.731	78.9703	20.23	0.998289	19.6954	0.0118605	0.0838721	0.0720116	0.593642	0.451165	0.0394304	0.0620489	0.00586021
1	23	11.6557	CH	20.6006	0.437736	20.0562	94.58	0.758226	160.557	78.9616	20.2183	0.998179	19.6814	0.0118521	0.0885027	0.0766505	0.682145	0.527816	0.044647	0.0582295	0.00521654
1	24	12.6667	CH	20.5843	0.471013	20.0169	94.5792	0.859904	160.515	78.9447	20.2005	0.997966	19.6594	0.0118389	0.0951471	0.0833082	0.777292	0.611124	0.0513464	0.0650928	0.00669941
1	25	13.661	CH	20.5702	0.494644	20.0792	94.5787	0.844226	160.454	78.9351	20.26	0.997844	19.7164	0.0118732	0.100215	0.0883419	0.877507	0.699466	0.0580103	0.0628498	0.00666389
1	26	14.6557	CH	20.5576	0.517653	20.0683	94.5772	0.757248	160.397	78.9248	20.2303	0.997713	19.684	0.0118537	0.104723	0.092869	0.98223	0.792335	0.0642355	0.060513	0.00622526
1	27	15.65	CH	20.5435	0.544944	20.0907	94.5779	0.694776	160.367	78.9116	20.2394	0.997547	19.6897	0.0118571	0.110293	0.098436	1.09252	0.890771	0.0711633	0.0629748	0.00692778
1	28	16.661	CH	20.53	0.56443	20.0711	94.5787	0.71816	160.348	78.9056	20.2247	0.997471	19.6736	0.0118474	0.114154	0.102307	1.20668	0.993078	0.0771971	0.0581395	0.00603376
1	29	17.6557	CH	20.5156	0.593315	20.0017	94.579	0.823371	160.328	78.8911	20.1773	0.997288	19.6226	0.0118167	0.119715	0.107898	1.32639	1.10098	0.0841543	0.0631984	0.00695717
1	30	18.6667	CH	20.5017	0.616827	20.082	94.579	0.872857	160.327	78.8815	20.2691	0.997167	19.7117	0.0118703	0.125025	0.113155	1.45142	1.21413	0.0917954	0.0633715	0.00764115
1	31	19.6667	CH	20.4898	0.637216	20.0734	94.5806	0.797434	160.325	78.873	20.2441	0.997059	19.6845	0.011854	0.128998	0.117144	1.58042	1.33128	0.0989467	0.0608967	0.00715125
1	32	20.6667	CH	20.4761	0.657177	20.0664	94.5799	0.723131	160.329	78.8667	20.221	0.99698	19.6599	0.0118392	0.132888	0.121049	1.7133	1.45232	0.105614	0.0584613	0.00666759
1	33	21.6667	CH	20.4651	0.677045	20.0968	94.5787	0.681849	160.33	78.8578	20.2428	0.996867	19.6793	0.0118509	0.137052	0.125202	1.85036	1.57753	0.112136	0.0563894	0.00652223
1	34	22.6667	CH	20.4558	0.692779	20.0483	94.58	0.73934	160.33	78.8515	20.2063	0.996787	19.6414	0.011828	0.139985	0.128157	1.99034	1.70568	0.117403	0.0506323	0.00526692
1	35	23.6667	CH	20.4415	0.720087	20.02	94.5815	0.841003	160.328	78.8384	20.1997	0.996621	19.6314	0.011822	0.145455	0.133633	2.1358	1.83932	0.124022	0.0568868	0.00661838
1	36	24.6667	CH	20.4313	0.735814	20.0787	94.5831	0.821179	160.317	78.8329	20.2545	0.996552	19.6847	0.0118541	0.149036	0.137182	2.28483	1.9765	0.130148	0.0519902	0.0061264
1	37	25.6667	CH	20.4231	0.752772	20.0695	94.5811	0.738751	160.271	78.8242	20.2275	0.996442	19.6555	0.0118365	0.152267	0.140431	2.4371	2.11693	0.135566	0.0487462	0.00541734
1	38	26.661	CH	20.4155	0.770201	20.0983	94.5815	0.683784	160.321	78.8143	20.2447	0.996318	19.6701	0.0118453	0.155925	0.14408	2.59302	2.26101	0.140754	0.0463851	0.00518897
1	39	27.6557	CH	20.406	0.7831	20.0653	94.5813	0.72548	160.231	78.8109	20.2204	0.996274	19.6451	0.0118302	0.158346	0.146516	2.75137	2.40752	0.144582	0.0398974	0.00382737
1	40	28.6667	CH	20.393	0.808994	20.0059	94.5827	0.833815	160.161	78.798	20.1839	0.996111	19.6054	0.0118063	0.163286	0.15148	2.91466	2.559	0.149653	0.0468009	0.0050707
1	41	29.661	CH	20.3841	0.822975	20.0778	94.5813	0.86482	160.157	78.793	20.2631	0.996047	19.683	0.0118531	0.16676	0.154907	3.08142	2.71391	0.154506	0.0421783	0.00485316
1	42	30.6557	CH	20.377	0.834059	20.0745	94.5841	0.788063	160.107	78.7889	20.2432	0.995996	19.6621	0.0118405	0.16884	0.157	3.25026	2.87091	0.157881	0.0350387	0.00337516
1	43	31.6667	CH	20.3668	0.849922	20.0858	94.5839	0.716438	160.01	78.7833	20.2391	0.995925	19.6566	0.0118372	0.172016	0.160179	3.42227	3.03109	0.160938	0.0330503	0.00305742
1	44	32.661	CH	20.3606	0.860004	20.078	94.5834	0.698673	160.017	78.7794	20.2275	0.995876	19.644	0.0118296	0.173957	0.162127	3.59623	3.19322	0.162518	0.025645	0.00157943
1	45	33.6557	CH	20.3515	0.876846	20.03	94.582	0.786838	159.959	78.7716	20.1981	0.995778	19.6128	0.0118108	0.177106	0.165295	3.77334	3.35851	0.163909	0.0253568	0.00139124
1	46	34.6667	CH	20.3424	0.896386	20.0459	94.5852	0.877618	159.882	78.7613	20.2337	0.995646	19.6456	0.0118305	0.181372	0.169541	3.95471	3.52805	0.166259	0.028116	0.00234959
1	47	35.6667	CH	20.3359	0.905413	20.0751	94.5846	0.830013	159.818	78.7587	20.2528	0.995614	19.664	0.0118416	0.183372	0.17153	4.13808	3.69958	0.167376	0.0207038	0.00111768
1	48	36.6667	CH	20.3297	0.914908	20.0853	94.587	0.742558	159.81	78.7554	20.2442	0.995573	19.6546	0.0118359	0.185216	0.17338	4.3233	3.87296	0.167189	0.0140959	-0.000187566
1	49	37.6667	CH	20.3229	0.925202	20.0815	94.5902	0.702917	159.802	78.7519	20.2318	0.995528	19.6413	0.011828	0.187185	0.175357	4.51048	4.04832	0.165888	0.00861604	-0.0013006
1	50	38.6667	CH	20.3166	0.93745	20.0306	94.5869	0.770746	159.806	78.746	20.1951	0.995453	19.6033	0.0118051	0.189319	0.177514	4.6998	4.22583	0.163717	0.00541129	-0.00217098
1	51	39.661	CH	20.3071	0.956351	20.0398	94.589	0.850922	159.853	78.7366	20.2218	0.995334	19.6274	0.0118196	0.193391	0.181571	4.89319	4.40741	0.162638	0.00917579	-0.00107923
1	52	40.6557	CH	20.3015	0.961699	20.0764	94.59	0.804052	159.845	78.7368	20.2485	0.995338	19.6541	0.0118356	0.194729	0.182894	5.08792	4.5903	0.159976	-0.000304086	-0.00266195
1	53	41.6667	CH	20.2958	0.968934	20.0696	94.5885	0.72824	159.821	78.7353	20.2253	0.995318	19.6306	0.0118215	0.19597	0.184149	5.28389	4.77445	0.155723	-0.00759432	-0.00425275
1	54	42.661	CH	20.2897	0.980236	20.0958	94.5885	0.676957	159.756	78.73	20.2406	0.995252	19.6445	0.0118299	0.198406	0.186576	5.4823	4.96102	0.15111	-0.0105213	-0.00461304
1	55	43.6557	CH	20.2848	0.98754	20.0613	94.5904	0.703348	159.754	78.7277	20.2116	0.995222	19.6151	0.0118121	0.199598	0.187786	5.68189	5.14881	0.144976	-0.0171566	-0.00613431
1	56	44.6667	CH	20.2778	1.00849	20.011	94.5923	0.815023	159.761	78.7137	20.185	0.995045	19.5849	0.011794	0.203563	0.191769	5.88546	5.34058	0.140149	-0.00986336	-0.00482657
1	57	45.661	CH	20.2696	1.01702	20.0784	94.5922	0.84447	159.748	78.7134	20.2592	0.995041	19.6588	0.0118385	0.20604	0.194202	6.0915	5.53478	0.135135	-0.0147068	-0.00501405
1	58	46.6557	CH	20.2648	1.02183	20.0712	94.5949	0.768877	159.746	78.7134	20.2357	0.995041	19.6354	0.0118244	0.206774	0.19495	6.29827	5.72973	0.128302	-0.0230003	-0.0068329
1	59	47.6667	CH	20.2599	1.03244	20.0835	94.5947	0.700146	159.743	78.7076	20.2332	0.994969	19.6314	0.011822	0.208895	0.197073	6.50717	5.9268	0.121078	-0.0252283	-0.00722424
1	60	48.6667	CH	20.2539	1.03996	20.0695	94.5965	0.685948	159.721	78.7062	20.2161	0.99495	19.614	0.0118115	0.21024	0.198429	6.71741	6.12523	0.112746	-0.0302727	-0.00833183
1	61	49.6667	CH	20.2478	1.05953	20.0069	94.5973	0.786601	159.742	78.6927	20.1746	0.99478	19.5693	0.0117846	0.213757	0.201973	6.93116	6.32721	0.105545	-0.0230187	-0.00720116
1	62	50.6667	CH	20.2426	1.06869	20.0788	94.5992	0.838122	159.748	78.6887	20.2583	0.994729	19.6516	0.0118341	0.2165	0.204665	7.14766	6.53187	0.098673	-0.0259248	-0.00687211
1	63	51.6667	CH	20.2389	1.07095	20.0707	94.6008	0.772262	159.746	78.6902	20.2359	0.994748	19.6296	0.0118209	0.216716	0.204895	7.36438	6.73677	0.0897153	-0.0354861	-0.00895767
1	64	52.6667	CH	20.2338	1.07831	20.0823	94.5988	0.701959	159.748	78.6879	20.2324	0.994719	19.6256	0.0118185	0.218167	0.206349	7.58255	6.94312	0.0799428	-0.0397096	-0.00977252
1	65	53.6667	CH	20.2284	1.08343	20.0789	94.6026	0.683344	159.743	78.6881	20.225	0.994722	19.6182	0.0118141	0.219124	0.20731	7.80167	7.15043	0.0689096	-0.0459234	-0.0110331
1	66	54.6667	CH	20.2235	1.09452	20.0367	94.6038	0.770288	159.723	78.682	20.2011	0.994644	19.593	0.0117988	0.221105	0.209306	8.02278	7.35973	0.0576957	-0.0459499	-0.0112139
1	67	55.661	CH	20.2171	1.11127	20.0364	94.6039	0.865736	159.74	78.6716	20.2214	0.994513	19.6105	0.0118094	0.224715	0.212906	8.24749	7.57264	0.0479491	-0.0400765	-0.00974657
1	68	56.6557	CH	20.2136	1.11229	20.0764	94.6066	0.831486	159.75	78.6741	20.2544	0.994544	19.6439	0.0118295	0.225287	0.213458	8.47278	7.7861	0.0366661	-0.0497237	-0.0112831
1	69	57.6667	CH	20.2108	1.1168	20.085	94.6064	0.745012	159.736	78.6724	20.2444	0.994523	19.6335	0.0118233	0.22609	0.214267	8.69887	8.00036	0.024146	-0.0556515	-0.01252
1	70	58.661	CH	20.2069	1.12143	20.0843	94.6065	0.699235	159.75	78.6716	20.2338	0.994513	19.6228	0.0118168	0.226909	0.215092	8.92578	8.21545	0.0104466	-0.0612528	-0.0136994
1	71	59.6557	CH	20.2035	1.12921	20.0071	94.6089	0.770424	159.749	78.6673	20.1714	0.994458	19.5596	0.0117788	0.227778	0.216	9.15356	8.43145	-0.00430863	-0.0634929	-0.0147552
1	72	60.65	CH	20.1983	1.14126	20.0707	94.6091	0.831242	159.749	78.6604	20.2486	0.994372	19.6346	0.0118239	0.231089	0.219265	9.38465	8.65072	-0.0108444	-0.0612647	-0.00653578
1	73	61.661	CH	20.1954	1.14307	20.0711	94.6084	0.768007	159.744	78.6616	20.2354	0.994386	19.6218	0.0118162	0.231305	0.219489	9.61595	8.87021	-0.0125483	-0.0359338	-0.00170385
1	74	62.6557	CH	20.1923	1.14664	20.0838	94.6078	0.698154	159.766	78.661	20.2331	0.99438	19.6194	0.0118147	0.232001	0.220187	9.84795	9.09039	-0.00904006	-0.00931977	0.0035082
1	75	63.6667	CH	20.1898	1.15105	20.0773	94.6119	0.704662	159.778	78.6591	20.2279	0.994355	19.6138	0.0118114	0.232833	0.221022	10.0808	9.31142	-0.000274808	0.0176544	0.00876525
1	76	64.6667	CH	20.1842	1.16372	20.01	94.6117	0.800606	159.76	78.6521	20.1808	0.994266	19.5651	0.0117821	0.234849	0.223067	10.3156	9.53448	0.0148674	0.0524418	0.0151423
1	77	65.6667	CH	20.1802	1.17395	20.0728	94.6126	0.864227	159.806	78.6459	20.2578	0.994188	19.6401	0.0118272	0.237816	0.225989	10.5535	9.76047	0.0371749	0.0843246	0.0223075
1	78	66.6667	CH	20.1762	1.17336	20.0715	94.6136	0.798695	159.749	78.6504	20.2423	0.994245	19.6258	0.0118186	0.237516	0.225697	10.791	9.98617	0.0633476	0.104955	0.0261726
1	79	67.6667	CH	20.173	1.17857	20.088	94.6133	0.722959	159.754	78.6484	20.2427	0.99422	19.6257	0.0118185	0.238574	0.226755	11.0295	10.2129	0.0946503	0.130945	0.0313027
1	80	68.6667	CH	20.1723	1.17873	20.0763	94.6119	0.720459	159.758	78.649	20.2303	0.994227	19.6136	0.0118112	0.238462	0.22665	11.268	10.4396	0.129837	0.151469	0.0351865
1	81	69.6667	CH	20.1681	1.19286	20.0054	94.6143	0.813919	159.747	78.639	20.179	0.994102	19.56	0.011779	0.240707	0.228928	11.5087	10.6685	0.171208	0.185538	0.0413713
1	82	70.6667	CH	20.1641	1.19893	20.081	94.6136	0.852555	159.769	78.6369	20.2636	0.994075	19.6435	0.0118293	0.242946	0.231116	11.7517	10.8996	0.218596	0.211146	0.0473877
1	83	71.661	CH	20.1666	1.17352	20.0808	94.615	0.776259	159.747	78.6599	20.2469	0.994365	19.6328	0.0118228	0.237602	0.225779	11.9893	11.1254	0.264395	0.204877	0.0457996
1	84	72.6557	CH	20.174	1.13081	20.0777	94.6129	0.705234	159.739	78.6952	20.2285	0.994812	19.6236	0.0118173	0.228747	0.216929	12.218	11.3423	0.305019	0.180917	0.0406234
1	85	73.6667	CH	20.1787	1.09794	20.0728	94.6142	0.715548	159.728	78.7234	20.2257	0.995168	19.628	0.0118199	0.222066	0.210246	12.4401	11.5526	0.342556	0.166406	0.0375376
1	86	74.661	CH	20.1838	1.0754	20.0169	94.6145	0.809358	159.738	78.7408	20.1896	0.995387	19.5964	0.0118009	0.217119	0.205318	12.6572	11.7579	0.378691	0.161862	0.0361347
1	87	75.6557	CH	20.1886	1.04529	20.0731	94.6162	0.861619	159.715	78.7661	20.2576	0.995708	19.6706	0.0118456	0.21175	0.199904	12.8689	11.9578	0.412865	0.14937	0.0341738
1	88	76.6667	CH	20.1966	1.00291	20.0703	94.6175	0.790825	159.695	78.8004	20.2394	0.996142	19.6613	0.01184	0.202982	0.191142	13.0719	12.1489	0.441659	0.124253	0.028794
1	89	77.661	CH	20.2021	0.966441	20.0828	94.6156	0.717598	159.684	78.8315	20.2363	0.996534	19.6661	0.0118429	0.195572	0.183729	13.2675	12.3327	0.466353	0.104699	0.0246937
1	90	78.6557	CH	20.207	0.93934	20.0734	94.619	0.713031	159.579	78.8537	20.2259	0.996815	19.6614	0.0118401	0.189989	0.178149	13.4575	12.5108	0.488713	0.0941641	0.0223599
1	91	79.6667	CH	20.2101	0.920691	20.0209	94.6148	0.808908	159.513	78.8692	20.1935	0.997011	19.6332	0.0118231	0.18592	0.174097	13.6434	12.6849	0.510199	0.0917439	0.0214869
1	92	80.6667	CH	20.2126	0.895024	20.0701	94.6163	0.856867	159.431	78.8924	20.2535	0.997304	19.6989	0.0118626	0.181274	0.169411	13.8247	12.8543	0.530115	0.0819738	0.0199157
1	93	81.6667	CH	20.2192	0.860516	20.0739	94.6166	0.783184	159.351	78.9203	20.2414	0.997657	19.694	0.0118597	0.174181	0.162321	13.9989	13.0166	0.545992	0.0630379	0.0158765
1	94	82.6667	CH	20.2237	0.83006	20.0831	94.6147	0.710162	159.261	78.9462	20.2349	0.997985	19.6942	0.0118598	0.167962	0.156102	14.1668	13.1727	0.558638	0.0478363	0.0126464
1	95	83.6667	CH	20.2296	0.806882	20.0692	94.6146	0.720272	159.214	78.9636	20.2231	0.998204	19.6868	0.0118553	0.163177	0.151321	14.33	13.3241	0.569431	0.0396022	0.010793
1	96	84.661	CH	20.2291	0.793229	20.0196	94.6144	0.818103	159.161	78.9776	20.1942	0.998382	19.6615	0.0118401	0.160186	0.148346	14.4902	13.4724	0.580117	0.040587	0.0106858
1	97	85.6557	CH	20.2331	0.76874	20.0782	94.6162	0.845697	159.119	78.9982	20.2593	0.998642	19.7318	0.0118824	0.155741	0.143859	14.6459	13.6163	0.589125	0.0304381	0.00900781
1	98	86.6667	CH	20.239	0.737746	20.0697	94.6149	0.770798	159.007	79.0232	20.2345	0.998958	19.7134	0.0118714	0.149279	0.137408	14.7952	13.7537	0.594434	0.0134908	0.00530903
1	99	87.661	CH	20.2425	0.715179	20.0863	94.615	0.707233	159.018	79.0423	20.2376	0.9992	19.7214	0.0118762	0.144735	0.132859	14.9399	13.8865	0.597889	0.00468452	0.00345569
1	100	88.6557	CH	20.2444	0.698514	20.0652	94.6157	0.737729	158.934	79.057	20.2229	0.999386	19.7105	0.0118696	0.14126	0.12939	15.0812	14.0159	0.600517	0.00149841	0.00262807
1	101	89.6667	CH	20.248	0.684289	20.0219	94.6115	0.840669	158.971	79.0678	20.2014	0.999521	19.6917	0.0118583	0.138236	0.126378	15.2194	14.1423	0.60272	0.000478424	0.00220264
1	102	90.661	CH	20.2515	0.662032	20.0701	94.6126	0.83973	158.895	79.0865	20.2499	0.999758	19.745	0.0118904	0.134061	0.12217	15.3535	14.2645	0.603249	-0.00884366	0.000529304
1	103	91.6557	CH	20.2556	0.636277	20.0716	94.6157	0.757904	158.895	79.1082	20.2337	1.00003	19.7343	0.011884	0.128742	0.116858	15.4822	14.3813	0.600949	-0.0219285	-0.00230039
1	104	92.6667	CH	20.2597	0.616559	20.0811	94.6162	0.696849	158.861	79.1237	20.2301	1.00023	19.7347	0.0118842	0.12473	0.112846	15.607	14.4942	0.597068	-0.0292336	-0.0038805
1	105	93.6667	CH	20.2628	0.601752	20.0709	94.6141	0.737017	158.921	79.1355	20.2285	1.00038	19.7361	0.011885	0.121725	0.10984	15.7287	14.604	0.592564	-0.0318821	-0.00450453
1	106	94.6667	CH	20.2645	0.590418	20.0186	94.6126	0.837081	158.912	79.1451	20.1973	1.0005	19.7074	0.0118677	0.119248	0.107381	15.8479	14.7114	0.587934	-0.0313047	-0.00463031
1	107	95.6667	CH	20.2669	0.572572	20.0749	94.6146	0.855222	158.896	79.1606	20.2581	1.00069	19.7721	0.0119067	0.115992	0.104085	15.9639	14.8155	0.582294	-0.0374835	-0.00563993
1	108	96.6667	CH	20.2702	0.551501	20.074	94.6134	0.772731	158.857	79.1783	20.2393	1.00092	19.7579	0.0118982	0.11162	0.0997218	16.0756	14.9152	0.57453	-0.0471244	-0.00776399
1	109	97.6667	CH	20.2721	0.533782	20.0787	94.615	0.706771	158.873	79.1941	20.2298	1.00112	19.7524	0.0118949	0.107983	0.0960882	16.1835	15.0113	0.565326	-0.053647	-0.00920401
1	110	98.6667	CH	20.2734	0.520399	20.0754	94.6145	0.735272	158.855	79.2062	20.2326	1.00127	19.7584	0.0118984	0.10529	0.093392	16.2888	15.1047	0.555574	-0.0560621	-0.00975136
1	111	99.6667	CH	20.2741	0.511539	20.0165	94.6128	0.836914	158.801	79.2143	20.1951	1.00137	19.7229	0.0118771	0.103306	0.091429	16.3921	15.1961	0.545965	-0.0541775	-0.00960937
1	112	100.661	CH	20.2744	0.496964	20.0747	94.6138	0.875445	158.803	79.2286	20.2622	1.00155	19.7937	0.0119197	0.100696	0.088776	16.4928	15.2849	0.535765	-0.0582284	-0.0102004
1	113	101.656	CH	20.2782	0.477921	20.0696	94.6126	0.796388	158.783	79.2439	20.24	1.00175	19.7754	0.0119087	0.0967313	0.0848227	16.5896	15.3697	0.523631	-0.0669607	-0.0121338
1	114	102.667	CH	20.2799	0.463489	20.0828	94.6124	0.71737	158.781	79.2567	20.2362	1.00191	19.7748	0.0119084	0.0937926	0.0818842	16.6834	15.4516	0.510537	-0.0712932	-0.0130936
1	115	103.661	CH	20.2805	0.452411	20.0754	94.6089	0.722021	158.775	79.2671	20.2298	1.00204	19.7711	0.0119061	0.0915219	0.0796158	16.7749	15.5312	0.497113	-0.0724783	-0.0134237
1	116	104.656	CH	20.2816	0.445029	20.0152	94.6133	0.824769	158.777	79.2734	20.1913	1.00212	19.7341	0.0118838	0.0898569	0.0779731	16.8647	15.6092	0.483946	-0.0701683	-0.0131676
1	117	105.65	CH	20.283	0.432994	20.0752	94.6102	0.88791	158.776	79.2841	20.2654	1.00226	19.8111	0.0119302	0.0877479	0.0758177	16.9525	15.685	0.470483	-0.0727095	-0.013463
1	118	106.661	CH	20.285	0.417603	20.0729	94.6133	0.816933	158.771	79.2974	20.2477	1.00242	19.7968	0.0119216	0.0845552	0.0726336	17.037	15.7576	0.455658	-0.0788	-0.014825
1	119	107.656	CH	20.2858	0.40366	20.0832	94.6148	0.736556	158.775	79.3106	20.2407	1.00259	19.7932	0.0119194	0.0817039	0.0697845	17.1187	15.8274	0.439769	-0.0836326	-0.0158893
1	120	108.667	CH	20.2894	0.387574	20.0379	94.6167	0.798283	158.773	79.323	20.2084	1.00275	19.7639	0.0119018	0.0783225	0.0664207	17.1971	15.8938	0.422264	-0.0907948	-0.0175046
1	121	109.667	CH	20.2915	0.379235	20.0449	94.618	0.882847	158.774	79.3293	20.2337	1.00283	19.7909	0.0119181	0.0767335	0.0648154	17.2738	15.9587	0.404867	-0.0903912	-0.0173971
1	122	110.667	CH	20.2932	0.366467	20.0777	94.6177	0.832497	158.771	79.3403	20.2559	1.00297	19.816	0.0119332	0.0742313	0.0622981	17.348	16.021	0.38663	-0.0945958	-0.0182366
1	123	111.667	CH	20.2943	0.353701	20.0657	94.6187	0.748678	158.773	79.352	20.2258	1.00311	19.7888	0.0119167	0.0715387	0.059622	17.4196	16.0806	0.367361	-0.0989726	-0.0192692
1	124	112.667	CH	20.2971	0.342792	20.0847	94.6201	0.68924	158.773	79.3601	20.2321	1.00322	19.7972	0.0119218	0.0693541	0.0574323	17.4889	16.138	0.347512	-0.101664	-0.0198489
1	125	113.667	CH	20.2985	0.335352	20.0665	94.6199	0.724667	158.772	79.3661	20.2214	1.00329	19.788	0.0119163	0.0678128	0.0558965	17.5567	16.1939	0.327705	-0.101054	-0.0198075
1	126	114.667	CH	20.2986	0.330073	20.0222	94.6182	0.829846	158.774	79.3714	20.1994	1.00336	19.7672	0.0119038	0.0666728	0.054769	17.6234	16.2487	0.308315	-0.0984468	-0.01939
1	127	115.667	CH	20.2979	0.321396	20.0741	94.6212	0.838174	158.773	79.3807	20.2535	1.00348	19.824	0.0119379	0.065094	0.053156	17.6885	16.3018	0.288825	-0.0993991	-0.0194895
1	128	116.661	CH	20.3004	0.310671	20.0691	94.6222	0.761847	158.773	79.3889	20.232	1.00358	19.8044	0.0119262	0.0628549	0.0509287	17.7514	16.3528	0.268591	-0.102557	-0.0202342
1	129	117.656	CH	20.3027	0.300762	20.0877	94.6237	0.704957	158.772	79.3966	20.2385	1.00368	19.8129	0.0119313	0.0608696	0.0489383	17.8122	16.4017	0.247818	-0.105053	-0.0207724
1	130	118.667	CH	20.3041	0.294208	20.0633	94.6257	0.750558	158.774	79.4017	20.2237	1.00374	19.7994	0.0119231	0.0594997	0.0475766	17.8717	16.4493	0.227107	-0.104345	-0.0207114
1	131	119.661	CH	20.3059	0.288992	20.0249	94.6264	0.847193	158.776	79.4051	20.2058	1.00379	19.7823	0.0119129	0.0583931	0.0464803	17.9301	16.4958	0.206693	-0.102448	-0.0204141

## Sheet: CH2
		min		%	%	L/min	kPa	kPa	mL/min	%	L/min		L/min	L/min	L/min	L/min	L	L
chi	Seq	ti	Event	O2	CO2	Fout(dyl)	BP	WVP	SSP	N2	Fout(dry)	N2out/N2in	Fin(dry)	VCO2in	VCO2out	ΔVCO2	Cumulative VCO2out	Cumulative ΔVCO2	ε (cumulative ΔVCO2)	ε (%CO2out)	ε (ΔVCO2)
2	3		BL	20.8749	0.0466442	20.0576	94.7276	0.944223	162.913	79.0785	20.2596
2	8	0	CH	20.9187	0.0588979	20.0582	94.707	0.985171	162.53	79.0224	20.269	0.999291	19.7546	0.0092144	0.011938	0.00272362	0.011938	0.00272362	0.00272362	0.0588979	0.00272362
2	9	1	CH	20.9216	0.0664686	20.0548	94.7035	0.992557	162.253	79.012	20.2672	0.999159	19.7502	0.0092123	0.0134713	0.00425902	0.0254093	0.00698263	0.000105083	0.0164686	-0.00261853
2	10	1.98333	CH	20.9216	0.08138	20.0567	94.7017	0.999453	162.087	78.997	20.2706	0.998969	19.7497	0.00921209	0.0164962	0.00728411	0.0419055	0.0142667	-0.00598066	-0.0017578	-0.00608574
2	11	2.98333	CH	20.9195	0.102931	20.0562	94.699	1.00526	162.067	78.9775	20.2714	0.998724	19.7455	0.00921013	0.0208656	0.0116555	0.0627712	0.0259222	-0.0140548	-0.0126678	-0.00807416
2	12	4	CH	20.9162	0.132238	20.0585	94.6987	1.00868	162.071	78.9516	20.2744	0.998396	19.7419	0.00920846	0.0268104	0.017602	0.0895816	0.0435242	-0.0224125	-0.0151607	-0.00835769
2	13	4.98333	CH	20.9115	0.168447	20.0541	94.6985	1.01143	162.071	78.92	20.2706	0.997997	19.73	0.0092029	0.0341452	0.0249423	0.123727	0.0684665	-0.0295327	-0.0101014	-0.00712022
2	14	5.98333	CH	20.903	0.202749	20.0601	94.697	1.01523	162.072	78.8943	20.2775	0.997671	19.7303	0.00920302	0.0411123	0.0319093	0.164839	0.100376	-0.0356643	-0.00631401	-0.00613153
2	15	7	CH	20.8866	0.224884	20.0563	94.6901	1.01708	162.072	78.8885	20.274	0.997597	19.7253	0.00920072	0.0455931	0.0363923	0.210432	0.136768	-0.0431691	-0.0140703	-0.00750481
2	16	8	CH	20.8709	0.243737	20.0555	94.6854	1.01954	162.072	78.8853	20.2738	0.997558	19.7243	0.00920025	0.0494147	0.0402145	0.259847	0.176983	-0.0525885	-0.024499	-0.00941943
2	17	8.98333	CH	20.856	0.260648	20.0606	94.6812	1.02264	162.072	78.8834	20.2796	0.997533	19.7296	0.0092027	0.0528583	0.0436556	0.312705	0.220638	-0.0641866	-0.0362721	-0.011598
2	18	10	CH	20.8421	0.276001	20.0576	94.6769	1.02712	162.024	78.8819	20.2775	0.997515	19.7271	0.00920157	0.0559661	0.0467645	0.368671	0.267403	-0.0781807	-0.0490177	-0.0139941
2	19	11	CH	20.8278	0.291567	20.0548	94.6753	1.03406	161.937	78.8806	20.2762	0.997498	19.7255	0.00920081	0.0591189	0.0499181	0.42779	0.317321	-0.094414	-0.0609761	-0.0162333
2	20	11.9833	CH	20.8114	0.327268	20.0567	94.672	1.04006	161.883	78.8613	20.2795	0.997254	19.7238	0.00919999	0.0663681	0.0571681	0.494158	0.374489	-0.10868	-0.052239	-0.0142659
2	21	13	CH	20.7982	0.361886	20.0574	94.6691	1.04558	161.774	78.8399	20.2814	0.996984	19.7202	0.00919834	0.0733956	0.0641973	0.567554	0.438686	-0.121091	-0.0440335	-0.0124115
2	22	14	CH	20.7819	0.39546	20.0579	94.6623	1.05108	161.611	78.8227	20.2831	0.996765	19.7175	0.00919706	0.0802114	0.0710144	0.647765	0.509701	-0.131755	-0.0363341	-0.0106637
2	23	14.9833	CH	20.7676	0.42804	20.0551	94.6586	1.05406	161.468	78.8043	20.2809	0.996533	19.7106	0.00919387	0.0868106	0.0776167	0.734576	0.587317	-0.140782	-0.0290999	-0.00902708
2	24	15.9833	CH	20.7538	0.459567	20.0558	94.6547	1.0531	161.337	78.7866	20.2814	0.99631	19.7066	0.00919198	0.0932068	0.0840148	0.827783	0.671332	-0.148275	-0.0224013	-0.00749334
2	25	17	CH	20.7408	0.489414	20.0549	94.6475	1.05416	161.3	78.7698	20.2808	0.996097	19.7016	0.00918966	0.099257	0.0900673	0.92704	0.761399	-0.154481	-0.0168768	-0.00620601
2	26	17.9833	CH	20.7282	0.518338	20.0569	94.6446	1.05407	161.292	78.7534	20.2828	0.99589	19.6994	0.00918865	0.105134	0.0959449	1.03217	0.857344	-0.159478	-0.0117786	-0.00499632
2	27	18.9833	CH	20.716	0.547227	20.0559	94.6437	1.05417	161.294	78.7367	20.2818	0.995678	19.6942	0.0091862	0.110988	0.101802	1.14316	0.959146	-0.16319	-0.00622898	-0.00371233
2	28	20	CH	20.7036	0.574469	20.0422	94.6371	1.05474	161.292	78.7219	20.2681	0.995491	19.6767	0.00917806	0.116434	0.107256	1.2596	1.0664	-0.165927	-0.00184983	-0.00273704
2	29	20.9833	CH	20.692	0.601307	20.0719	94.6338	1.03115	161.293	78.7067	20.293	0.995298	19.6976	0.0091878	0.122023	0.112836	1.38162	1.17924	-0.167473	0.00259136	-0.00154536
2	30	21.9833	CH	20.6811	0.625967	20.0563	94.6344	0.984395	161.292	78.6929	20.2671	0.995124	19.6683	0.00917412	0.126865	0.117691	1.50848	1.29693	-0.168461	0.00531159	-0.000988086
2	31	23	CH	20.6687	0.652525	20.0544	94.632	0.979085	161.286	78.6788	20.264	0.994945	19.6616	0.009171	0.132228	0.123057	1.64071	1.41999	-0.168294	0.0103786	0.000166988
2	32	24	CH	20.6553	0.679071	20.0551	94.6274	0.999525	161.283	78.6656	20.2692	0.994779	19.6634	0.00917182	0.137642	0.12847	1.77835	1.54846	-0.166838	0.0158708	0.00145569
2	33	24.9833	CH	20.6453	0.703323	20.0528	94.6233	1.02407	161.165	78.6514	20.2722	0.994599	19.6627	0.00917152	0.142579	0.133408	1.92093	1.68186	-0.164486	0.0194997	0.00235239
2	34	26	CH	20.6336	0.727964	20.0557	94.6214	1.04415	161.045	78.6384	20.2795	0.994435	19.6667	0.00917336	0.147627	0.138454	2.06856	1.82032	-0.161045	0.0239375	0.00344082
2	35	27	CH	20.6223	0.751205	20.0557	94.6184	1.05363	160.896	78.6265	20.2815	0.994284	19.6656	0.00917286	0.152356	0.143183	2.22092	1.9635	-0.156752	0.0273883	0.00429228
2	36	27.9833	CH	20.6121	0.774002	20.0555	94.6157	1.05698	160.796	78.6139	20.282	0.994125	19.6629	0.0091716	0.156983	0.147812	2.3779	2.11131	-0.151629	0.0307993	0.00512311
2	37	29	CH	20.6018	0.776574	20.0538	94.6081	1.05857	160.718	78.6217	20.2808	0.994223	19.6636	0.00917194	0.157495	0.148323	2.5354	2.25964	-0.149715	0.0143809	0.00191399
2	38	30	CH	20.5931	0.7964	20.0571	94.6084	1.0587	160.672	78.6105	20.2841	0.994082	19.664	0.00917213	0.161542	0.15237	2.69694	2.41201	-0.147399	0.0156035	0.00231614
2	39	30.9833	CH	20.5834	0.815971	20.0569	94.6057	1.0583	160.579	78.6006	20.2838	0.993957	19.6612	0.00917081	0.16551	0.156339	2.86245	2.56835	-0.144685	0.0169506	0.00271448
2	40	31.9833	CH	20.5752	0.834661	20.0468	94.5996	1.05648	160.54	78.5901	20.2732	0.993824	19.648	0.00916464	0.169212	0.160048	3.03166	2.72839	-0.141759	0.0177893	0.00292585
2	41	33	CH	20.5681	0.85182	20.066	94.5977	1.03774	160.526	78.5801	20.2886	0.993698	19.6607	0.00917059	0.172822	0.163652	3.20448	2.89204	-0.138655	0.0174611	0.00310393
2	42	33.9833	CH	20.5603	0.867979	20.0594	94.5954	1.00472	160.522	78.5717	20.2747	0.993592	19.6448	0.00916316	0.17598	0.166817	3.38046	3.05886	-0.135742	0.0164898	0.0029131
2	43	34.9833	CH	20.5522	0.88542	20.0571	94.597	1.00726	160.488	78.5624	20.2729	0.993474	19.6406	0.00916122	0.179501	0.170339	3.55996	3.2292	-0.132594	0.0171494	0.00314766
2	44	36	CH	20.5453	0.903391	20.0536	94.591	1.02618	160.481	78.5513	20.2735	0.993334	19.6384	0.00916017	0.183149	0.173989	3.74311	3.40319	-0.129017	0.0186826	0.00357681
2	45	36.9833	CH	20.5376	0.919756	20.0557	94.5891	1.04502	160.472	78.5427	20.2797	0.993225	19.6423	0.009162	0.186524	0.177362	3.92964	3.58055	-0.125223	0.0189446	0.00379482
2	46	37.9833	CH	20.5297	0.936551	20.0568	94.5897	1.05691	160.367	78.5338	20.2835	0.993112	19.6437	0.00916267	0.189965	0.180802	4.1196	3.76135	-0.121078	0.0199649	0.00414456
2	47	39	CH	20.5214	0.951991	20.0577	94.585	1.05977	160.371	78.5266	20.285	0.993021	19.6434	0.00916252	0.193111	0.183949	4.31271	3.9453	-0.116814	0.0199525	0.00426367
2	48	40	CH	20.515	0.966918	20.0543	94.5854	1.05872	160.358	78.5181	20.2813	0.992914	19.6376	0.00915981	0.196104	0.186944	4.50882	4.13225	-0.112521	0.0197424	0.0042932
2	49	40.9833	CH	20.5093	0.981367	20.0437	94.5825	1.05704	160.375	78.5094	20.2702	0.992803	19.6244	0.00915362	0.198925	0.189772	4.70774	4.32202	-0.108305	0.0193633	0.00421588
2	50	42	CH	20.5035	0.993184	20.0757	94.5778	1.03334	160.356	78.5034	20.2975	0.992727	19.6499	0.00916553	0.201592	0.192426	4.90933	4.51444	-0.104281	0.0166557	0.00402445
2	51	43	CH	20.4976	1.0036	20.0604	94.5747	0.959879	160.341	78.4988	20.2661	0.99267	19.6175	0.00915045	0.203391	0.194241	5.11272	4.70869	-0.101229	0.0128462	0.00305166
2	52	43.9833	CH	20.492	1.01672	20.0555	94.5733	0.933884	160.325	78.4913	20.2555	0.992575	19.6051	0.00914463	0.205942	0.196797	5.31867	4.90548	-0.0983521	0.012025	0.00287706
2	53	45	CH	20.485	1.03004	20.0577	94.5697	0.953223	160.327	78.4849	20.2619	0.992494	19.6098	0.00914684	0.208706	0.19956	5.52737	5.10504	-0.0953877	0.0116938	0.00296434
2	54	46	CH	20.48	1.04445	20.0573	94.5695	0.987885	160.323	78.4756	20.2691	0.992376	19.6145	0.00914905	0.2117	0.202551	5.73907	5.30759	-0.0920525	0.0127223	0.00333522
2	55	46.9833	CH	20.4732	1.05859	20.0525	94.5658	1.01797	160.328	78.4682	20.2708	0.992283	19.6143	0.00914895	0.214584	0.205435	5.95366	5.51303	-0.0884002	0.0137605	0.00365232
2	56	47.9833	CH	20.4676	1.07009	20.0566	94.5643	1.03803	160.326	78.4623	20.2792	0.992209	19.6212	0.00915213	0.217006	0.207854	6.17066	5.72088	-0.084844	0.0124282	0.00355615
2	57	49	CH	20.4624	1.08189	20.0575	94.5658	1.04847	160.326	78.4557	20.2824	0.992124	19.6226	0.00915282	0.219433	0.21028	6.39009	5.93116	-0.0813248	0.0116521	0.00351921
2	58	49.9833	CH	20.4563	1.09398	20.0561	94.5623	1.05206	160.328	78.4498	20.2817	0.99205	19.6205	0.00915182	0.221878	0.212726	6.61197	6.14389	-0.0777727	0.0114242	0.00355208
2	59	50.9833	CH	20.4529	1.10495	20.058	94.5609	1.05042	160.33	78.4422	20.2833	0.991954	19.6201	0.00915163	0.224121	0.214969	6.83609	6.35886	-0.0743409	0.0103357	0.00343181
2	60	52	CH	20.4475	1.11591	20.0571	94.5551	1.04726	160.326	78.4366	20.2817	0.991883	19.6171	0.00915024	0.226326	0.217176	7.06242	6.57603	-0.0710185	0.00947202	0.00332243
2	61	53	CH	20.4429	1.12635	20.0571	94.554	1.04498	160.327	78.4307	20.2812	0.991809	19.6151	0.0091493	0.228437	0.219288	7.29086	6.79532	-0.0678518	0.00833509	0.00316674
2	62	53.9833	CH	20.4388	1.13683	20.0552	94.5533	1.04259	160.327	78.4244	20.2788	0.991729	19.6111	0.00914743	0.230536	0.221389	7.52139	7.01671	-0.0648065	0.0074755	0.00304523
2	63	55	CH	20.4349	1.14685	20.0517	94.5536	1.03988	160.327	78.4182	20.2746	0.991651	19.6054	0.00914477	0.232519	0.223374	7.75391	7.24008	-0.0619521	0.00638062	0.0028544
2	64	56	CH	20.4299	1.15294	20.0652	94.5529	0.999393	160.326	78.4172	20.2796	0.991637	19.61	0.00914692	0.233811	0.224664	7.98772	7.46475	-0.0599401	0.00158968	0.00201201
2	65	56.9833	CH	20.4272	1.15982	20.0572	94.5522	0.962223	160.328	78.413	20.2634	0.991585	19.5929	0.00913894	0.235018	0.225879	8.22274	7.69063	-0.0588018	-0.00219437	0.00113836
2	66	58	CH	20.4219	1.17069	20.0527	94.5464	0.976791	160.326	78.4074	20.262	0.991514	19.5901	0.00913765	0.237206	0.228068	8.45995	7.9187	-0.057521	-0.00176548	0.0012808
2	67	59	CH	20.4192	1.18011	20.0569	94.5428	1.00706	160.328	78.4007	20.2729	0.991429	19.5991	0.00914185	0.239242	0.2301	8.69919	8.1488	-0.0562124	-0.00257661	0.0013086
2	68	59.9833	CH	20.4145	1.19012	20.0523	94.5397	1.02606	160.331	78.3954	20.2724	0.991362	19.5972	0.00914098	0.241265	0.232124	8.94045	8.38092	-0.0548429	-0.00258765	0.00136946
2	69	60.9833	CH	20.4146	1.19541	20.0541	94.5395	1.03435	160.326	78.39	20.2759	0.991294	19.5994	0.00914197	0.242381	0.233239	9.18284	8.61416	-0.0474047	-0.00711054	0.00743819
2	70	62	CH	20.4209	1.15029	20.055	94.5412	1.03676	160.328	78.4288	20.2774	0.991785	19.6108	0.00914732	0.233249	0.224101	9.41608	8.83826	-0.0444959	-0.0287154	0.00290884
2	71	62.9833	CH	20.4271	1.11717	20.0571	94.5423	1.0347	160.328	78.4557	20.279	0.992125	19.6193	0.00915128	0.226551	0.2174	9.64264	9.05566	-0.0437747	-0.0387938	0.000721212
2	72	63.9833	CH	20.4343	1.08582	20.0461	94.541	1.0323	160.325	78.4798	20.2674	0.99243	19.614	0.0091488	0.220067	0.210919	9.8627	9.26658	-0.0451125	-0.047575	-0.00133787
2	73	65	CH	20.4406	1.05433	20.0663	94.5374	1.01645	160.255	78.5051	20.2844	0.992749	19.6374	0.0091597	0.213866	0.204706	10.0766	9.47128	-0.0483314	-0.0569494	-0.00321883
2	74	65.9833	CH	20.4482	1.02118	20.0639	94.5378	0.934337	160.2	78.5306	20.2642	0.993072	19.6238	0.00915336	0.206933	0.19778	10.2835	9.66906	-0.0542327	-0.0684451	-0.0059013
2	75	66.9833	CH	20.4524	0.993497	20.0553	94.5382	0.894509	160.135	78.5541	20.2469	0.993369	19.6126	0.00914815	0.201152	0.192004	10.4847	9.86107	-0.0617531	-0.0749091	-0.00752046
2	76	68	CH	20.4569	0.968623	20.0546	94.5335	0.913715	160.068	78.5744	20.2503	0.993626	19.6212	0.00915217	0.196149	0.186997	10.6808	10.0481	-0.0702087	-0.0789996	-0.00845557
2	77	69	CH	20.461	0.944987	20.0546	94.5301	0.953248	159.966	78.5941	20.2589	0.993874	19.6348	0.00915848	0.191444	0.182285	10.8722	10.2304	-0.0793874	-0.0822762	-0.00917867
2	78	69.9833	CH	20.4657	0.928742	20.0559	94.5282	0.987541	159.96	78.6055	20.2676	0.99402	19.6464	0.00916391	0.188234	0.17907	11.0605	10.4094	-0.0878738	-0.0785772	-0.00848645
2	79	71	CH	20.4693	0.906262	20.0554	94.5289	1.00634	159.858	78.6245	20.2712	0.994259	19.6548	0.00916784	0.18371	0.174543	11.2442	10.584	-0.0970599	-0.0815193	-0.0091861
2	80	72	CH	20.4731	0.884176	20.0619	94.5255	1.0163	159.754	78.6427	20.2799	0.99449	19.6682	0.00917406	0.17931	0.170136	11.4235	10.7541	-0.106903	-0.0844678	-0.00984315
2	81	72.9833	CH	20.4766	0.862824	20.0535	94.5245	1.0205	159.747	78.6606	20.2724	0.994716	19.6653	0.00917271	0.174915	0.165742	11.5984	10.9198	-0.117467	-0.0870713	-0.0105636
2	82	74	CH	20.4803	0.841783	20.0556	94.5236	1.02155	159.701	78.6779	20.2747	0.994935	19.672	0.00917587	0.170669	0.161493	11.7691	11.0813	-0.128681	-0.0897473	-0.0112146
2	83	75	CH	20.4839	0.820963	20.0538	94.5206	1.01882	159.646	78.6952	20.2724	0.995153	19.6741	0.00917683	0.166429	0.157252	11.9355	11.2386	-0.140613	-0.092577	-0.0119316
2	84	75.9833	CH	20.4876	0.801322	20.0586	94.5175	1.0138	159.614	78.7111	20.2761	0.995355	19.6819	0.00918048	0.162477	0.153297	12.098	11.3919	-0.153047	-0.0945948	-0.0124341
2	85	76.9833	CH	20.4889	0.78212	20.0547	94.515	1.01101	159.563	78.729	20.2716	0.995581	19.682	0.00918051	0.158548	0.149367	12.2565	11.5413	-0.166028	-0.0965335	-0.0129809
2	86	78	CH	20.4943	0.763582	20.0558	94.5155	1.0058	159.534	78.7421	20.2715	0.995746	19.6853	0.00918204	0.15479	0.145607	12.4113	11.6869	-0.179455	-0.0981598	-0.0134277
2	87	78.9833	CH	20.4983	0.742464	20.0599	94.5151	0.952905	159.521	78.7592	20.2642	0.995963	19.6824	0.00918069	0.150454	0.141274	12.5618	11.8281	-0.193971	-0.102711	-0.0145158
2	88	79.9833	CH	20.5027	0.725025	20.0562	94.5122	0.927186	159.513	78.7723	20.2549	0.996128	19.6765	0.00917794	0.146853	0.137675	12.7086	11.9658	-0.208906	-0.103923	-0.014935
2	89	81	CH	20.5061	0.710949	20.0545	94.5059	0.951145	159.49	78.783	20.2584	0.996263	19.6827	0.00918082	0.144027	0.134846	12.8527	12.1007	-0.223556	-0.102102	-0.0146499
2	90	81.9833	CH	20.5084	0.696159	20.057	94.5061	0.980546	159.488	78.7954	20.2673	0.996421	19.6947	0.00918644	0.141092	0.131906	12.9938	12.2326	-0.238095	-0.10132	-0.0145389
2	91	82.9833	CH	20.5105	0.680674	20.0562	94.5058	0.994047	159.429	78.8088	20.2694	0.99659	19.7003	0.00918907	0.137969	0.12878	13.1317	12.3613	-0.252771	-0.101549	-0.0146762
2	92	84	CH	20.5125	0.665949	20.0582	94.5033	0.999741	159.335	78.8215	20.2727	0.99675	19.7068	0.00919209	0.135006	0.125814	13.2667	12.4872	-0.267486	-0.101332	-0.0147148
2	93	85	CH	20.5152	0.651719	20.0583	94.4983	1.00259	159.306	78.8331	20.2734	0.996897	19.7105	0.00919379	0.132125	0.122932	13.3989	12.6101	-0.282215	-0.100923	-0.0147289
2	94	85.9833	CH	20.5159	0.638031	20.054	94.499	1.00385	159.235	78.8461	20.2693	0.997062	19.7097	0.00919344	0.129324	0.120131	13.5282	12.7302	-0.296935	-0.100272	-0.0147203
2	95	87	CH	20.5193	0.624021	20.0568	94.496	0.99089	159.178	78.8567	20.2694	0.997195	19.7125	0.00919474	0.126485	0.11729	13.6547	12.8475	-0.311744	-0.100234	-0.0148086
2	96	88	CH	20.5219	0.608118	20.0546	94.4943	0.93004	159.153	78.87	20.2539	0.997364	19.7005	0.00918916	0.123168	0.113979	13.7778	12.9615	-0.327168	-0.102377	-0.0154244
2	97	88.9833	CH	20.5242	0.595717	20.0581	94.4949	0.923165	159.149	78.8801	20.256	0.997491	19.7052	0.00919133	0.120669	0.111477	13.8985	13.073	-0.342453	-0.101298	-0.015285
2	98	90	CH	20.5269	0.584134	20.0557	94.4923	0.952468	159.121	78.889	20.2599	0.997604	19.7114	0.00919423	0.118345	0.109151	14.0168	13.1821	-0.357478	-0.0996769	-0.0150242
2	99	91	CH	20.5288	0.572673	20.0541	94.4936	0.969702	159.135	78.8985	20.262	0.997725	19.7159	0.00919632	0.116035	0.106839	14.1329	13.289	-0.37228	-0.0982035	-0.0148025
2	100	91.9833	CH	20.5317	0.561338	20.0569	94.4921	0.974708	159.157	78.907	20.2659	0.997831	19.722	0.00919915	0.11376	0.104561	14.2466	13.3935	-0.386878	-0.0968673	-0.0145974
2	101	92.9833	CH	20.5339	0.550161	20.0523	94.4929	0.977567	159.163	78.9159	20.2619	0.997945	19.7203	0.00919836	0.111473	0.102275	14.3581	13.4958	-0.40133	-0.0956314	-0.0144519
2	102	94	CH	20.5347	0.539467	20.0575	94.4906	0.98088	159.188	78.9258	20.2679	0.998069	19.7288	0.00920235	0.109339	0.100136	14.4675	13.5959	-0.415538	-0.094167	-0.0142081
2	103	94.9833	CH	20.5357	0.534137	20.0557	94.4903	0.983098	159.173	78.9301	20.2665	0.998124	19.7285	0.00920221	0.108251	0.0990488	14.5757	13.695	-0.4285	-0.0875861	-0.0129622
2	104	95.9833	CH	20.536	0.523959	20.0557	94.4895	0.985708	159.071	78.94	20.2671	0.998249	19.7316	0.00920365	0.106191	0.0969877	14.6819	13.792	-0.441237	-0.0860958	-0.0127374
2	105	97	CH	20.5369	0.514027	20.0571	94.4891	0.987989	159.068	78.949	20.269	0.998363	19.7359	0.00920563	0.104188	0.0949827	14.7861	13.8869	-0.45374	-0.0845984	-0.0125031
2	106	98	CH	20.5389	0.5041	20.0325	94.4893	0.987587	159.008	78.957	20.2441	0.998464	19.713	0.00919497	0.10205	0.0928553	14.8881	13.9798	-0.466177	-0.0833292	-0.0124369
2	107	98.9833	CH	20.5393	0.494222	20.078	94.4854	0.966942	158.963	78.9665	20.2856	0.998584	19.7568	0.00921542	0.100256	0.0910403	14.9884	14.0708	-0.47828	-0.0822388	-0.0121031
2	108	100	CH	20.5418	0.488469	20.0542	94.4871	0.913157	158.954	78.9698	20.2499	0.998625	19.722	0.00919919	0.0989144	0.0897152	15.0873	14.1606	-0.489604	-0.0772479	-0.0113232
2	109	101	CH	20.5433	0.479241	20.0552	94.4886	0.919583	158.906	78.9775	20.2523	0.998723	19.7264	0.00920122	0.0970571	0.0878559	15.1844	14.2484	-0.500724	-0.0759511	-0.0111205
2	110	101.983	CH	20.5437	0.470807	20.0572	94.4886	0.948713	158.947	78.9855	20.2607	0.998825	19.7368	0.0092061	0.0953887	0.0861826	15.2797	14.3346	-0.511498	-0.0740748	-0.0107739
2	111	103	CH	20.5458	0.462563	20.053	94.4871	0.960978	158.958	78.9917	20.259	0.998903	19.7368	0.00920606	0.0937107	0.0845046	15.3735	14.4191	-0.521971	-0.0722192	-0.0104731
2	112	104	CH	20.5459	0.454558	20.0582	94.4868	0.964093	158.959	78.9995	20.2649	0.999002	19.7447	0.00920977	0.092116	0.0829062	15.4656	14.502	-0.532104	-0.0703305	-0.0101332
2	113	104.983	CH	20.5478	0.446356	20.0563	94.4874	0.967379	158.948	79.0058	20.2638	0.999081	19.7452	0.00920999	0.0904487	0.0812387	15.556	14.5832	-0.542006	-0.0688417	-0.00990202
2	114	105.983	CH	20.5495	0.43858	20.0534	94.4872	0.970702	158.941	79.0119	20.2616	0.999158	19.7445	0.00920968	0.0888632	0.0796535	15.6449	14.6629	-0.551634	-0.0671237	-0.00962715
2	115	107	CH	20.5498	0.431019	20.0517	94.4839	0.972374	158.848	79.0192	20.2602	0.999251	19.745	0.00920992	0.0873254	0.0781155	15.7322	14.741	-0.560977	-0.0653845	-0.00934316
2	116	107.983	CH	20.549	0.423209	20.0576	94.4822	0.963197	158.839	79.0278	20.2642	0.999359	19.7512	0.00921279	0.0857599	0.0765471	15.818	14.8176	-0.570103	-0.064084	-0.00912667
2	117	108.983	CH	20.5514	0.413831	20.062	94.4774	0.882868	158.815	79.0347	20.2513	0.999447	19.7401	0.0092076	0.083806	0.0745984	15.9018	14.8922	-0.57943	-0.0645381	-0.00932695
2	118	110	CH	20.551	0.406271	20.0577	94.4781	0.850794	158.782	79.0427	20.2399	0.999548	19.7308	0.00920326	0.082229	0.0730257	15.984	14.9652	-0.588617	-0.0633553	-0.00918684
2	119	110.983	CH	20.5514	0.399758	20.0566	94.4805	0.882998	158.787	79.0488	20.2458	0.999625	19.7382	0.00920672	0.0809342	0.0717275	16.0649	15.0369	-0.597424	-0.0613043	-0.00880728
2	120	111.983	CH	20.5521	0.393308	20.0533	94.4815	0.927025	158.778	79.0546	20.252	0.999698	19.7459	0.0092103	0.0796526	0.0704423	16.1446	15.1074	-0.605873	-0.0593658	-0.00844884
2	121	113	CH	20.5533	0.386647	20.0587	94.4771	0.948537	158.772	79.06	20.2621	0.999767	19.7574	0.00921568	0.0783428	0.0691271	16.2229	15.1765	-0.614027	-0.0578091	-0.00815403
2	122	114	CH	20.5545	0.380465	20.0607	94.4763	0.955054	158.771	79.0651	20.2655	0.99983	19.7621	0.00921787	0.0771032	0.0678853	16.3	15.2444	-0.621846	-0.0559408	-0.00781864
2	123	114.983	CH	20.5548	0.374149	20.0584	94.4745	0.957249	158.778	79.071	20.2638	0.999906	19.7618	0.00921776	0.0758167	0.0665989	16.3759	15.311	-0.629406	-0.0543707	-0.00756009
2	124	116	CH	20.5581	0.368009	20.0575	94.4757	0.957207	158.775	79.0739	20.2628	0.999942	19.7617	0.00921768	0.0745691	0.0653514	16.4504	15.3763	-0.6367	-0.052786	-0.00729415
2	125	117	CH	20.5576	0.361955	20.0552	94.4729	0.959077	158.775	79.0804	20.2608	1.00002	19.7613	0.00921752	0.0733351	0.0641176	16.5238	15.4404	-0.643746	-0.0512728	-0.0070454
2	126	117.983	CH	20.5565	0.355923	20.0563	94.4729	0.962093	158.795	79.0876	20.2627	1.00012	19.765	0.00921925	0.0721196	0.0629004	16.5959	15.5033	-0.650556	-0.049892	-0.00681033
2	127	119	CH	20.5581	0.350023	20.0572	94.4713	0.964848	158.787	79.0918	20.2641	1.00017	19.7676	0.00922043	0.0709291	0.0617087	16.6668	15.565	-0.657135	-0.0485306	-0.00657932
2	128	120	CH	20.5584	0.34467	20.0413	94.4714	0.96715	158.771	79.0969	20.2486	1.00023	19.7534	0.00921381	0.0697911	0.0605773	16.7366	15.6256	-0.663452	-0.0467697	-0.00631711

## Sheet: CH3
		min		%	%	L/min	kPa	kPa	mL/min	%	L/min		L/min	L/min	L/min	L/min	L	L
chi	Seq	ti	Event	O2	CO2	Fout(dyl)	BP	WVP	SSP	N2	Fout(dry)	N2out/N2in	Fin(dry)	VCO2in	VCO2out	ΔVCO2	Cumulative VCO2out	Cumulative ΔVCO2	ε (cumulative ΔVCO2)	ε (%CO2out)	ε (ΔVCO2)
3	4		BL	20.576	0.0597796	20.0549	94.4219	1.02006	158.767	79.3642	20.2739
3	8	0.233333	CH	20.5631	0.0921317	20.0585	94.4201	1.10092	158.77	79.3448	20.2952	0.999755	19.7902	0.0118305	0.0186983	0.00686777	0.0186983	0.00686777	0.00686777	0.0921317	0.00686777
3	9	1.21667	CH	20.554	0.132796	20.059	94.4179	1.10713	158.769	79.3132	20.297	0.999357	19.784	0.0118268	0.0269537	0.0151269	0.045652	0.0219947	0.0151171	0.0827964	0.00824936
3	10	2.21667	CH	20.5442	0.172185	20.0591	94.4147	1.11534	158.768	79.2836	20.2989	0.998985	19.7782	0.0118234	0.0349516	0.0231282	0.0806035	0.0451229	0.0248755	0.0890472	0.00975837
3	11	3.23333	CH	20.5358	0.210089	20.0559	94.418	1.12409	158.772	79.2541	20.2976	0.998613	19.7694	0.0118181	0.042643	0.0308249	0.123247	0.0759478	0.0359708	0.09449	0.0110953
3	12	4.20339	CH	20.5275	0.246663	20.0577	94.4175	1.13388	158.769	79.2259	20.3016	0.998257	19.7662	0.0118161	0.0500764	0.0382603	0.173323	0.114208	0.0482714	0.0992648	0.0123006
3	13	5.21311	CH	20.5196	0.28208	20.0561	94.4184	1.14283	158.774	79.1983	20.3018	0.997909	19.7594	0.0118121	0.0572674	0.0454553	0.23059	0.159663	0.0616643	0.103532	0.0133928
3	14	6.23333	CH	20.5116	0.316362	20.055	94.4157	1.15333	158.771	79.1721	20.303	0.997579	19.7538	0.0118088	0.0642309	0.0524221	0.294821	0.212086	0.0760456	0.107299	0.0143813
3	15	7.21667	CH	20.5056	0.348461	20.0549	94.4177	1.16266	158.786	79.1459	20.305	0.99725	19.7491	0.011806	0.070755	0.058949	0.365576	0.271035	0.0910974	0.109507	0.0150519
3	16	8.21667	CH	20.4981	0.378534	20.0558	94.4175	1.17162	158.824	79.1233	20.3078	0.996965	19.7461	0.0118042	0.0768719	0.0650678	0.442448	0.336102	0.106531	0.110299	0.0154338
3	17	9.23333	CH	20.4905	0.407837	20.056	94.4154	1.18503	158.908	79.1016	20.3109	0.996691	19.7437	0.0118027	0.0828354	0.0710327	0.525284	0.407135	0.12231	0.110917	0.015779
3	18	10.2333	CH	20.4817	0.437327	20.0596	94.4151	1.19805	158.902	79.081	20.3174	0.996432	19.7449	0.0118034	0.0888534	0.07705	0.614137	0.484185	0.138602	0.112309	0.0162913
3	19	11.2167	CH	20.4769	0.46402	20.0571	94.4168	1.20932	158.938	79.0591	20.3173	0.996155	19.7392	0.0118	0.0942764	0.0824764	0.708413	0.566661	0.154927	0.111477	0.016325
3	20	12.2333	CH	20.4692	0.492919	20.0546	94.4205	1.2215	158.959	79.0379	20.3174	0.995888	19.7339	0.0117968	0.100148	0.0883516	0.808562	0.655013	0.171844	0.113412	0.0169176
3	21	13.2333	CH	20.4625	0.518526	20.0548	94.4218	1.22813	158.988	79.019	20.3191	0.99565	19.7307	0.0117949	0.10536	0.0935648	0.913922	0.748578	0.1888	0.112606	0.016956
3	22	14.2167	CH	20.4564	0.543628	20.0577	94.4231	1.22995	159.077	79	20.3224	0.995411	19.7291	0.011794	0.110478	0.0986841	1.0244	0.847262	0.205806	0.111834	0.0170061
3	23	15.2167	CH	20.4518	0.56972	20.0558	94.4191	1.2305	159.152	78.9785	20.3207	0.99514	19.7219	0.0117897	0.115771	0.103981	1.14017	0.951243	0.223144	0.11258	0.0173373
3	24	16.2333	CH	20.4448	0.595207	20.057	94.4184	1.23518	159.224	78.96	20.3229	0.994907	19.7194	0.0117882	0.120963	0.109175	1.26113	1.06042	0.240811	0.113238	0.0176669
3	25	17.2167	CH	20.4415	0.607481	20.0541	94.4213	1.23675	159.329	78.951	20.3203	0.994794	19.7145	0.0117852	0.123442	0.111656	1.38458	1.17207	0.256194	0.10119	0.0153831
3	26	18.2167	CH	20.4366	0.635038	20.056	94.4218	1.23926	159.423	78.9284	20.3227	0.994508	19.7111	0.0117832	0.129057	0.117274	1.51363	1.28935	0.272526	0.104922	0.0163326
3	27	19.2333	CH	20.4296	0.663502	20.0558	94.4227	1.24611	159.47	78.9069	20.324	0.994238	19.7069	0.0117807	0.134851	0.12307	1.64848	1.41242	0.290082	0.110046	0.017556
3	28	20.2034	CH	20.4279	0.672822	20.0566	94.4229	1.25412	159.568	78.8993	20.3266	0.994142	19.7075	0.0117811	0.136762	0.124981	1.78524	1.5374	0.30507	0.0965023	0.0149876
3	29	21.2131	CH	20.4245	0.68691	20.0554	94.4241	1.26121	159.574	78.8885	20.3269	0.994006	19.7051	0.0117796	0.139628	0.127848	1.92487	1.66525	0.318537	0.0881942	0.0134669
3	30	22.2333	CH	20.4189	0.714336	20.0569	94.4255	1.26858	159.608	78.8668	20.33	0.993733	19.7026	0.0117781	0.145225	0.133446	2.0701	1.79869	0.333304	0.0936813	0.0147671
3	31	23.2167	CH	20.4153	0.727649	20.0515	94.4267	1.27712	159.694	78.8571	20.3264	0.99361	19.6965	0.0117745	0.147905	0.13613	2.218	1.93482	0.346544	0.0855023	0.0132401
3	32	24.2167	CH	20.4106	0.739649	20.0596	94.4294	1.2623	159.667	78.8497	20.3314	0.993517	19.6996	0.0117763	0.150381	0.138604	2.36838	2.07343	0.358134	0.0764493	0.0115897
3	33	25.2333	CH	20.4068	0.755556	20.0559	94.4268	1.21298	159.661	78.8376	20.3169	0.993365	19.6821	0.0117659	0.153506	0.14174	2.52189	2.21517	0.368818	0.0717323	0.0106845
3	34	26.2333	CH	20.4035	0.773866	20.0563	94.4309	1.18632	159.715	78.8226	20.3115	0.993176	19.6729	0.0117604	0.157184	0.145423	2.67907	2.36059	0.379228	0.0698399	0.0104099
3	35	27.2167	CH	20.4002	0.785697	20.0563	94.4286	1.18297	159.738	78.8141	20.3107	0.993069	19.67	0.0117586	0.159581	0.147822	2.83865	2.50841	0.38816	0.0618806	0.00893169
3	36	28.2333	CH	20.3937	0.809531	20.0556	94.4294	1.19335	159.736	78.7967	20.3123	0.992849	19.6671	0.0117569	0.164434	0.152678	3.00309	2.66109	0.398149	0.0663279	0.00998882
3	37	29.2333	CH	20.3906	0.816625	20.0546	94.4261	1.20784	159.74	78.7928	20.3145	0.9928	19.6682	0.0117576	0.165893	0.154135	3.16898	2.81523	0.405875	0.054431	0.00772607
3	38	30.2167	CH	20.3861	0.840859	20.0533	94.425	1.21964	159.785	78.7731	20.3157	0.992552	19.6644	0.0117553	0.170827	0.159071	3.33981	2.9743	0.414892	0.0600625	0.00901738
3	39	31.2167	CH	20.3863	0.848896	20.0571	94.4239	1.22993	159.888	78.7648	20.3218	0.992448	19.6683	0.0117576	0.172511	0.160753	3.51232	3.13505	0.422021	0.0498756	0.00712874
3	40	32.2333	CH	20.3804	0.866802	20.054	94.4249	1.23922	159.936	78.7528	20.3206	0.992296	19.6641	0.0117551	0.17614	0.164385	3.68846	3.29944	0.429284	0.0499305	0.0072628
3	41	33.2034	CH	20.3784	0.881101	20.0562	94.426	1.24946	160.008	78.7405	20.3251	0.992141	19.6654	0.0117559	0.179085	0.167329	3.86754	3.46676	0.436065	0.0467414	0.00678081
3	42	34.2131	CH	20.3756	0.890035	20.0565	94.4276	1.26132	160.045	78.7343	20.3281	0.992063	19.6667	0.0117567	0.180927	0.16917	4.04847	3.63593	0.441331	0.0385458	0.00526617
3	43	35.2333	CH	20.3717	0.9091	20.0575	94.4242	1.26927	160.092	78.7192	20.3308	0.991873	19.6656	0.011756	0.184828	0.173072	4.2333	3.80901	0.447211	0.0408294	0.00587982
3	44	36.2034	CH	20.3697	0.91327	20.0519	94.4267	1.27691	160.035	78.7171	20.3267	0.991846	19.661	0.0117533	0.185638	0.173885	4.41893	3.98289	0.450683	0.0285613	0.00347246
3	45	37.2131	CH	20.3655	0.927495	20.0635	94.4262	1.24493	160.038	78.707	20.3316	0.991718	19.6632	0.0117546	0.188575	0.17682	4.60751	4.15971	0.453936	0.0266833	0.00325283
3	46	38.2333	CH	20.3649	0.928387	20.0588	94.429	1.17431	160.078	78.7067	20.3114	0.991716	19.6431	0.0117426	0.188568	0.176826	4.79608	4.33654	0.454104	0.0118007	0.000167957
3	47	39.2167	CH	20.3635	0.936788	20.0571	94.4289	1.15244	160.102	78.6997	20.3049	0.991627	19.6349	0.0117377	0.190214	0.178476	4.98629	4.51501	0.452895	0.00474952	-0.00120901
3	48	40.2167	CH	20.36	0.950186	20.0549	94.4313	1.15826	160.127	78.6898	20.3039	0.991502	19.6314	0.0117356	0.192925	0.18119	5.17922	4.6962	0.451434	0.0030112	-0.00146104
3	49	41.2333	CH	20.3574	0.968655	20.0558	94.4316	1.17479	160.176	78.6739	20.3084	0.991302	19.6318	0.0117358	0.196719	0.184983	5.37593	4.88118	0.450861	0.00665217	-0.000572873
3	50	42.2333	CH	20.3561	0.974645	20.0548	94.4327	1.19285	160.215	78.6692	20.3114	0.991243	19.6335	0.0117369	0.197964	0.186227	5.5739	5.06741	0.448687	-0.00188361	-0.00217428
3	51	43.2167	CH	20.3527	0.991328	20.0571	94.4308	1.20637	160.287	78.656	20.3167	0.991076	19.6354	0.011738	0.201405	0.189667	5.7753	5.25708	0.447164	0.000569924	-0.00152237
3	52	44.2333	CH	20.3485	1.00705	20.0558	94.4298	1.2198	160.309	78.6445	20.3183	0.990931	19.634	0.0117371	0.204616	0.192879	5.97992	5.44996	0.446123	0.00235816	-0.00104098
3	53	45.2333	CH	20.3478	1.01402	20.0567	94.4303	1.23216	160.329	78.6382	20.3219	0.990852	19.636	0.0117383	0.206067	0.194329	6.18599	5.64429	0.443857	-0.0043351	-0.00226649
3	54	46.2167	CH	20.3443	1.02646	20.055	94.4302	1.24673	160.331	78.6292	20.3233	0.990739	19.6351	0.0117378	0.20861	0.196872	6.3946	5.84116	0.441513	-0.00527023	-0.00234364
3	55	47.2167	CH	20.3431	1.03002	20.0588	94.4323	1.25709	160.33	78.6268	20.3294	0.990709	19.6405	0.011741	0.209397	0.197656	6.60399	6.03882	0.437387	-0.0148076	-0.00412646
3	56	48.2333	CH	20.3376	1.05325	20.0565	94.4301	1.2651	160.331	78.6091	20.3288	0.990486	19.6354	0.011738	0.214113	0.202375	6.81811	6.24119	0.435465	-0.00441321	-0.00192213
3	57	49.2034	CH	20.3349	1.06187	20.0543	94.4329	1.27415	160.331	78.6032	20.3285	0.990411	19.6336	0.0117369	0.215863	0.204127	7.03397	6.44532	0.43283	-0.00836288	-0.00263412
3	58	50.2131	CH	20.3325	1.06939	20.0553	94.434	1.27638	160.329	78.5981	20.3301	0.990347	19.6338	0.011737	0.217408	0.205671	7.25138	6.65099	0.429328	-0.0131608	-0.00350233
3	59	51.2333	CH	20.3296	1.06914	20.0301	94.4331	1.27479	160.33	78.6013	20.3042	0.990387	19.609	0.0117222	0.217081	0.205358	7.46846	6.85635	0.423149	-0.0254773	-0.00617919
3	60	52.2167	CH	20.3273	1.0785	20.0851	94.4345	1.26926	160.33	78.5942	20.3587	0.990298	19.6612	0.0117534	0.219568	0.207815	7.68803	7.06416	0.41711	-0.027942	-0.00603843
3	61	53.2167	CH	20.3301	1.06874	20.06	94.4348	1.20585	160.33	78.6011	20.3195	0.990385	19.6241	0.0117312	0.217162	0.205431	7.90519	7.26959	0.40642	-0.0492777	-0.0106909
3	62	54.2333	CH	20.3284	1.07124	20.0567	94.4338	1.15315	160.328	78.6004	20.3047	0.990375	19.6092	0.0117223	0.217512	0.20579	8.1227	7.47538	0.393866	-0.0581141	-0.0125535
3	63	55.2333	CH	20.3285	1.07804	20.0548	94.4386	1.14944	160.331	78.5935	20.3019	0.990289	19.6048	0.0117197	0.218864	0.207144	8.34157	7.68253	0.38049	-0.0624245	-0.0133762
3	64	56.2167	CH	20.3264	1.08671	20.0565	94.4362	1.16299	160.326	78.5868	20.3065	0.990205	19.6076	0.0117214	0.220673	0.208952	8.56224	7.89148	0.36679	-0.0646385	-0.0137002
3	65	57.2333	CH	20.3246	1.09523	20.0564	94.4378	1.1894	160.33	78.5801	20.3122	0.990121	19.6116	0.0117237	0.222466	0.210742	8.78471	8.10222	0.352791	-0.0667786	-0.0139986
3	66	58.2333	CH	20.322	1.10237	20.0495	94.4391	1.21792	160.33	78.5756	20.3115	0.990064	19.6096	0.0117226	0.223907	0.212184	9.00861	8.3144	0.338188	-0.0700894	-0.014603
3	67	59.2167	CH	20.3188	1.11748	20.0552	94.4397	1.24013	160.328	78.5637	20.322	0.989913	19.617	0.011727	0.227095	0.215368	9.23571	8.52977	0.324764	-0.0652052	-0.013424
3	68	60.2167	CH	20.318	1.11457	20.056	94.4394	1.25704	160.33	78.5674	20.3266	0.98996	19.6225	0.0117303	0.226554	0.214824	9.46226	8.7446	0.308833	-0.0781386	-0.0159313
3	69	61.2333	CH	20.3155	1.12044	20.0578	94.4379	1.2685	160.328	78.5641	20.3309	0.989918	19.6259	0.0117323	0.227795	0.216063	9.69006	8.96066	0.299095	-0.0820867	-0.00973799
3	70	62.2167	CH	20.3172	1.12142	20.0543	94.439	1.27389	160.331	78.5614	20.3285	0.989884	19.6228	0.0117305	0.227967	0.216236	9.91802	9.17689	0.294138	-0.0575883	-0.00495636
3	71	63.2167	CH	20.3194	1.1093	20.056	94.4408	1.28181	160.329	78.5713	20.3319	0.990009	19.6288	0.011734	0.225542	0.213808	10.1436	9.3907	0.291268	-0.0466621	-0.00287008
3	72	64.2333	CH	20.3229	1.09019	20.0554	94.4415	1.28839	160.331	78.587	20.3327	0.990206	19.6336	0.0117369	0.221665	0.209928	10.3652	9.60063	0.28894	-0.0432043	-0.00232822
3	73	65.2034	CH	20.3295	1.06068	20.0572	94.4423	1.28975	160.257	78.6098	20.3349	0.990494	19.6416	0.0117417	0.215687	0.203946	10.5809	9.80458	0.284961	-0.0506052	-0.00397907
3	74	66.2131	CH	20.3378	1.02817	20.0259	94.4438	1.28483	160.189	78.634	20.3021	0.990799	19.6153	0.0117259	0.20874	0.197014	10.7897	10.0016	0.278294	-0.0614539	-0.00666738
3	75	67.2333	CH	20.3456	1.00138	20.0871	94.4434	1.27042	160.165	78.653	20.361	0.991038	19.6786	0.0117638	0.203892	0.192128	10.9935	10.1937	0.270897	-0.0670232	-0.00739644
3	76	68.2167	CH	20.3542	0.968642	20.0568	94.4464	1.19233	160.121	78.6772	20.3133	0.991343	19.6374	0.0117392	0.196763	0.185024	11.1903	10.3787	0.260468	-0.0789806	-0.010429
3	77	69.2167	CH	20.36	0.9402	20.0558	94.4494	1.15349	160.04	78.6998	20.3037	0.991628	19.6338	0.011737	0.190896	0.179159	11.3812	10.5579	0.248163	-0.0870633	-0.0123051
3	78	70.2333	CH	20.3662	0.923723	20.0565	94.449	1.15582	160.028	78.7101	20.305	0.991757	19.6376	0.0117393	0.187562	0.175823	11.5688	10.7337	0.236429	-0.083596	-0.0117338
3	79	71.2333	CH	20.3716	0.903373	20.0555	94.4522	1.17339	160.057	78.7251	20.3077	0.991946	19.6442	0.0117432	0.183455	0.171711	11.7522	10.9054	0.224412	-0.0844089	-0.0120172
3	80	72.2167	CH	20.3773	0.886613	20.0548	94.4544	1.19605	160.053	78.7361	20.312	0.992086	19.6512	0.0117474	0.180089	0.168341	11.9323	11.0738	0.212774	-0.0820301	-0.0116377
3	81	73.2333	CH	20.3823	0.866194	20.0524	94.4571	1.2199	160.059	78.7515	20.3148	0.99228	19.658	0.0117515	0.175966	0.164214	12.1083	11.238	0.200682	-0.0837016	-0.0120919
3	82	74.2333	CH	20.3873	0.851842	20.0568	94.4583	1.23886	159.997	78.7609	20.3233	0.992398	19.6688	0.0117579	0.173122	0.161365	12.2814	11.3994	0.189339	-0.0796886	-0.0113435
3	83	75.2167	CH	20.3918	0.833072	20.0547	94.4603	1.25413	159.982	78.7752	20.3245	0.992578	19.6737	0.0117609	0.169318	0.157557	12.4507	11.5569	0.177713	-0.080468	-0.0116263
3	84	76.2167	CH	20.3969	0.810189	20.0566	94.4607	1.26327	159.94	78.7929	20.3284	0.992802	19.6821	0.0117659	0.164699	0.152933	12.6154	11.7098	0.164915	-0.0857273	-0.0127978
3	85	77.2333	CH	20.3999	0.798002	20.0535	94.4643	1.26744	159.912	78.8021	20.3263	0.992917	19.6823	0.011766	0.162204	0.150438	12.7776	11.8603	0.153004	-0.0806516	-0.0119105
3	86	78.2034	CH	20.406	0.775416	20.0555	94.467	1.26765	159.793	78.8186	20.3283	0.993125	19.6885	0.0117697	0.157629	0.145859	12.9353	12.0061	0.139828	-0.0863259	-0.0131759
3	87	79.2131	CH	20.4089	0.765985	20.0567	94.4663	1.26537	159.835	78.8251	20.329	0.993207	19.6909	0.0117711	0.155717	0.143946	13.091	12.1501	0.127985	-0.079191	-0.0118437
3	88	80.2333	CH	20.4121	0.750399	20.0619	94.4686	1.2644	159.863	78.8375	20.3341	0.993363	19.6991	0.0117761	0.152587	0.140811	13.2436	12.2909	0.116185	-0.0785483	-0.0117994
3	89	81.2034	CH	20.4203	0.723695	20.0548	94.4684	1.2638	159.832	78.856	20.3268	0.993597	19.6966	0.0117746	0.147104	0.135329	13.3907	12.4262	0.102019	-0.0893558	-0.0141664
3	90	82.2131	CH	20.4242	0.708112	20.0549	94.4686	1.26425	159.829	78.8677	20.3269	0.993743	19.6997	0.0117764	0.143937	0.132161	13.5346	12.5584	0.0877352	-0.089366	-0.0142837
3	91	83.2333	CH	20.4273	0.699019	20.0561	94.4675	1.26533	159.825	78.8737	20.3284	0.993819	19.7027	0.0117782	0.142099	0.130321	13.6767	12.6887	0.0746001	-0.0832043	-0.013135
3	92	84.2167	CH	20.4293	0.689631	20.0425	94.467	1.27113	159.836	78.881	20.3159	0.993912	19.6922	0.0117719	0.140105	0.128333	13.8168	12.817	0.0624046	-0.0776495	-0.0121955
3	93	85.2167	CH	20.4363	0.663723	20.0717	94.4628	1.25735	159.799	78.9	20.3425	0.994151	19.7235	0.0117906	0.135018	0.123227	13.9518	12.9403	0.0479713	-0.0889189	-0.0144333
3	94	86.2333	CH	20.4413	0.644604	20.055	94.4622	1.18664	159.779	78.9141	20.3101	0.994328	19.6949	0.0117736	0.13092	0.119146	14.0827	13.0594	0.0322665	-0.0936986	-0.0157048
3	95	87.2333	CH	20.4442	0.631207	20.0553	94.4622	1.16737	159.754	78.9246	20.3063	0.994461	19.6938	0.0117729	0.128175	0.116402	14.2109	13.1758	0.0165692	-0.0930478	-0.0156973
3	96	88.2167	CH	20.4458	0.623282	20.0573	94.4669	1.18067	159.738	78.9309	20.3112	0.99454	19.7003	0.0117768	0.126596	0.114819	14.3375	13.2906	0.00198541	-0.0872129	-0.0145838
3	97	89.2333	CH	20.4468	0.612874	20.0533	94.4656	1.20085	159.727	78.9403	20.3115	0.994659	19.703	0.0117784	0.124484	0.112705	14.462	13.4033	-0.0120714	-0.0841414	-0.0140568
3	98	90.2333	CH	20.4506	0.599319	20.0576	94.4662	1.21488	159.73	78.9501	20.3189	0.994782	19.7129	0.0117843	0.121775	0.109991	14.5838	13.5133	-0.0262557	-0.0844916	-0.0141843
3	99	91.2167	CH	20.453	0.586847	20.0598	94.4671	1.22511	159.712	78.9602	20.3234	0.994909	19.7199	0.0117885	0.119267	0.107479	14.703	13.6208	-0.0404182	-0.0840288	-0.0141625
3	100	92.2167	CH	20.4564	0.573156	20.0579	94.4681	1.23234	159.735	78.9704	20.323	0.995038	19.7222	0.0117898	0.116483	0.104693	14.8195	13.7255	-0.054884	-0.0850495	-0.0144658
3	101	93.2333	CH	20.4588	0.564651	20.0578	94.4694	1.23616	159.729	78.9766	20.3237	0.995115	19.7245	0.0117912	0.114758	0.102967	14.9343	13.8285	-0.0686438	-0.0811419	-0.0137597
3	102	94.2034	CH	20.4619	0.552017	20.0582	94.4674	1.24344	159.747	78.986	20.3257	0.995235	19.7289	0.0117938	0.112201	0.100408	15.0465	13.9289	-0.0825808	-0.0816169	-0.013937
3	103	95.2131	CH	20.4639	0.54076	20.0558	94.4699	1.25096	159.735	78.9954	20.3249	0.995353	19.7304	0.0117948	0.109909	0.0981141	15.1564	14.027	-0.0964778	-0.0809633	-0.0138969
3	104	96.2333	CH	20.4651	0.533676	20.0544	94.4721	1.25887	159.737	79.0012	20.3252	0.995426	19.7322	0.0117959	0.108471	0.0966749	15.2649	14.1237	-0.109528	-0.076379	-0.0130502
3	105	97.2167	CH	20.4677	0.519744	20.0561	94.4752	1.26597	159.735	79.0126	20.3285	0.995569	19.7385	0.0117996	0.105656	0.0938567	15.3705	14.2175	-0.123157	-0.0788817	-0.0136291
3	106	98.2167	CH	20.4698	0.508092	20.042	94.4723	1.27206	159.718	79.0221	20.3156	0.995689	19.728	0.0117933	0.103222	0.0914284	15.4737	14.309	-0.137021	-0.0793372	-0.0138638
3	107	99.2333	CH	20.4713	0.497822	20.0712	94.4763	1.27222	159.701	79.0309	20.3452	0.9958	19.7597	0.0118123	0.101283	0.0894704	15.575	14.3984	-0.150694	-0.0786391	-0.013673
3	108	100.233	CH	20.4755	0.478632	20.0594	94.4743	1.21405	159.681	79.0458	20.3206	0.995989	19.739	0.0117999	0.0972606	0.0854607	15.6723	14.4839	-0.166271	-0.087085	-0.0155777
3	109	101.217	CH	20.4768	0.46891	20.0571	94.4744	1.16372	159.642	79.0543	20.3073	0.996095	19.728	0.0117933	0.0952228	0.0834295	15.7675	14.5673	-0.181818	-0.0862821	-0.0155469
3	110	102.233	CH	20.4788	0.459489	20.0517	94.4756	1.16456	159.659	79.0617	20.302	0.996188	19.7246	0.0117913	0.0932854	0.0814941	15.8608	14.6488	-0.197281	-0.0853927	-0.0154624
3	111	103.233	CH	20.4804	0.451443	20.0562	94.474	1.18602	159.584	79.0681	20.3112	0.996269	19.7355	0.0117978	0.0916936	0.0798959	15.9525	14.7287	-0.212363	-0.0833394	-0.0150819
3	112	104.217	CH	20.4809	0.441768	20.0574	94.479	1.20993	159.598	79.0773	20.3176	0.996385	19.7441	0.011803	0.0897567	0.0779537	16.0422	14.8067	-0.227448	-0.0831206	-0.0150858
3	113	105.217	CH	20.483	0.433335	20.053	94.4798	1.2275	159.547	79.0837	20.3169	0.996465	19.7451	0.0118036	0.0880404	0.0762368	16.1303	14.8829	-0.242352	-0.0818622	-0.0149039
3	114	106.233	CH	20.4844	0.424992	20.0626	94.48	1.24066	159.558	79.0906	20.3296	0.996553	19.7595	0.0118121	0.086399	0.0745869	16.2167	14.9575	-0.257046	-0.0807113	-0.0146938
3	115	107.217	CH	20.4863	0.413148	20.0568	94.4817	1.24534	159.545	79.1006	20.3247	0.996678	19.7571	0.0118107	0.083971	0.0721603	16.3006	15.0296	-0.272345	-0.083255	-0.0152984
3	116	108.217	CH	20.4872	0.405411	20.0551	94.48	1.24854	159.516	79.1074	20.3237	0.996764	19.7579	0.0118112	0.0823943	0.0705831	16.383	15.1002	-0.287435	-0.0818824	-0.0150906
3	117	109.233	CH	20.4881	0.395253	20.0551	94.4829	1.25026	159.519	79.1166	20.324	0.99688	19.7606	0.0118128	0.0803314	0.0685185	16.4634	15.1687	-0.302842	-0.0831158	-0.0154068
3	118	110.203	CH	20.4909	0.38448	20.0563	94.482	1.25272	159.489	79.1247	20.3258	0.996982	19.7644	0.0118151	0.0781486	0.0663335	16.5415	15.2351	-0.318721	-0.0851461	-0.0158791
3	119	111.213	CH	20.4919	0.376807	20.06	94.4849	1.26095	159.466	79.1313	20.3313	0.997065	19.7716	0.0118194	0.0766098	0.0647904	16.6181	15.2999	-0.334465	-0.0842555	-0.0157443
3	120	112.233	CH	20.4937	0.365332	20.0418	94.484	1.26627	159.412	79.1409	20.314	0.997187	19.7569	0.0118106	0.0742137	0.0624031	16.6923	15.3623	-0.350953	-0.0873413	-0.0164881
3	121	113.217	CH	20.4952	0.353403	20.0765	94.4851	1.24208	159.373	79.1514	20.3439	0.997318	19.7894	0.01183	0.0718962	0.0600661	16.7642	15.4223	-0.368168	-0.0910525	-0.017215
3	122	114.217	CH	20.4957	0.343117	20.0563	94.4882	1.17294	159.298	79.1612	20.3084	0.997442	19.7565	0.0118104	0.0696817	0.0578713	16.8339	15.4802	-0.386001	-0.093289	-0.0178327
3	123	115.233	CH	20.4968	0.334793	20.0537	94.4874	1.16149	159.274	79.1684	20.3033	0.997533	19.7532	0.0118084	0.0679739	0.0561655	16.9019	15.5364	-0.403995	-0.093727	-0.0179935
3	124	116.233	CH	20.4974	0.325283	20.0582	94.4876	1.17591	159.227	79.1773	20.3109	0.997645	19.7631	0.0118143	0.0660681	0.0542538	16.968	15.5906	-0.422386	-0.0955115	-0.0183917
3	125	117.217	CH	20.4979	0.316549	20.054	94.486	1.19488	159.207	79.1855	20.3109	0.997748	19.7651	0.0118155	0.0642939	0.0524784	17.0323	15.6431	-0.441071	-0.0966785	-0.0186846
3	126	118.233	CH	20.4991	0.308598	20.0568	94.49	1.21222	159.229	79.1923	20.3175	0.997834	19.7735	0.0118205	0.0626994	0.0508788	17.095	15.694	-0.459903	-0.0972168	-0.0188318
3	127	119.233	CH	20.5015	0.298128	20.0569	94.4884	1.22171	159.23	79.2004	20.3196	0.997936	19.7777	0.011823	0.0605786	0.0487555	17.1555	15.7427	-0.479435	-0.100425	-0.0195325
3	128	120.217	CH	20.5019	0.289241	20.0578	94.4912	1.22425	159.207	79.2088	20.3211	0.998042	19.7813	0.0118252	0.0587768	0.0469516	17.2143	15.7897	-0.499378	-0.1022	-0.0199427

## Sheet: CH4
		min		%	%	L/min	kPa	kPa	mL/min	%	L/min		L/min	L/min	L/min	L/min	L	L
chi	Seq	ti	Event	O2	CO2	Fout(dyl)	BP	WVP	SSP	N2	Fout(dry)	N2out/N2in	Fin(dry)	VCO2in	VCO2out	ΔVCO2	Cumulative VCO2out	Cumulative ΔVCO2	ε (cumulative ΔVCO2)	ε (%CO2out)	ε (ΔVCO2)
4	3		BL	20.5427	0.0638292	20.0466	94.4893	0.886472	158.784	79.3935	20.2364
4	8	0.1	CH	20.5354	0.0870327	20.0746	94.498	0.871524	158.793	79.3776	20.2615	0.9998	19.7574	0.012611	0.0176341	0.00502311	0.0176341	0.00502311	0.00502311	0.0870327	0.00502311
4	9	1.08333	CH	20.5263	0.128986	20.0635	94.4981	0.788929	158.822	79.3447	20.2324	0.999385	19.72	0.0125871	0.0260971	0.01351	0.0437312	0.0185331	0.0116556	0.0789864	0.00663244
4	10	2.08333	CH	20.517	0.167523	20.0573	94.5003	0.778387	158.873	79.3155	20.2239	0.999017	19.704	0.0125769	0.0338797	0.0213028	0.077611	0.0398359	0.0195885	0.0843857	0.00793298
4	11	3.1	CH	20.5059	0.205514	20.0453	94.4998	0.830471	158.881	79.2886	20.223	0.998678	19.6962	0.012572	0.041561	0.028989	0.119172	0.068825	0.0288479	0.0899144	0.00925938
4	12	4.0678	CH	20.5001	0.23889	20.0602	94.5025	0.86286	158.941	79.261	20.245	0.998331	19.7112	0.0125815	0.0483634	0.0357819	0.167535	0.104607	0.0386701	0.0914919	0.0098222
4	13	5.08197	CH	20.4916	0.272216	20.0615	94.5024	0.783488	159.052	79.2362	20.2292	0.998019	19.6891	0.0125674	0.0550672	0.0424998	0.222602	0.147107	0.0491074	0.0936678	0.0104372
4	14	6.1	CH	20.4836	0.306848	20.0644	94.5046	0.755043	159.106	79.2095	20.226	0.997682	19.6791	0.012561	0.0620631	0.0495021	0.284666	0.196609	0.0605686	0.0977859	0.0114612
4	15	7.08333	CH	20.4761	0.339216	20.0539	94.5047	0.794736	159.163	79.1847	20.224	0.99737	19.6708	0.0125557	0.068603	0.0560473	0.353269	0.252656	0.0727187	0.100262	0.0121502
4	16	8.08333	CH	20.469	0.371868	20.0378	94.506	0.856414	159.311	79.1591	20.2211	0.997048	19.6614	0.0125497	0.0751956	0.0626459	0.428464	0.315302	0.0857307	0.103632	0.0130119
4	17	9.1	CH	20.4611	0.400014	20.0746	94.5074	0.833346	159.424	79.1389	20.2532	0.996793	19.6883	0.0125669	0.0810157	0.0684488	0.50948	0.383751	0.0989259	0.103094	0.0131952
4	18	10.1	CH	20.455	0.426806	20.0627	94.5046	0.758001	159.514	79.1182	20.2249	0.996533	19.6548	0.0125455	0.0863212	0.0737757	0.595801	0.457526	0.111943	0.101788	0.013017
4	19	11.0833	CH	20.4487	0.455043	20.0563	94.5057	0.766527	159.569	79.0962	20.2203	0.996256	19.6446	0.012539	0.0920112	0.0794722	0.687812	0.536999	0.125264	0.1025	0.0133208
4	20	12.1	CH	20.4413	0.482198	20.0305	94.5092	0.827336	159.605	79.0765	20.2074	0.996007	19.6267	0.0125275	0.0974394	0.0849118	0.785252	0.62191	0.138742	0.102691	0.0134779
4	21	13.1	CH	20.4343	0.51055	20.0747	94.5121	0.83819	159.641	79.0551	20.2543	0.995738	19.668	0.0125539	0.103408	0.0908544	0.88866	0.712765	0.152987	0.10463	0.0142456
4	22	14.0833	CH	20.4291	0.531672	20.0645	94.5149	0.754887	159.661	79.0392	20.226	0.995538	19.6358	0.0125333	0.107536	0.0950028	0.996196	0.807768	0.166312	0.0998782	0.0133248
4	23	15.0833	CH	20.4224	0.556001	20.0571	94.5133	0.744501	159.686	79.0216	20.2163	0.995316	19.6216	0.0125243	0.112403	0.0998786	1.1086	0.907646	0.179547	0.0988607	0.0132348
4	24	16.1	CH	20.4163	0.581535	20.0417	94.5157	0.798205	159.72	79.0022	20.2124	0.995071	19.6128	0.0125187	0.117542	0.105024	1.22614	1.01267	0.193062	0.0995662	0.0135154
4	25	17.0678	CH	20.4116	0.604534	20.0578	94.5158	0.836875	159.751	78.9839	20.237	0.99484	19.6326	0.0125313	0.122339	0.109808	1.34848	1.12248	0.206597	0.098243	0.0135348
4	26	18.082	CH	20.408	0.622693	20.0633	94.5161	0.764943	159.788	78.9693	20.227	0.994657	19.619	0.0125226	0.125952	0.11343	1.47443	1.23591	0.219086	0.0925761	0.0124885
4	27	19.1	CH	20.4022	0.644731	20.0627	94.5205	0.738985	159.79	78.9531	20.2207	0.994453	19.6086	0.012516	0.130369	0.117853	1.6048	1.35376	0.231425	0.0912752	0.0123396
4	28	20.0678	CH	20.397	0.667615	20.0552	94.5192	0.780142	159.867	78.9354	20.2221	0.99423	19.6054	0.012514	0.135006	0.122492	1.73981	1.47625	0.243924	0.0912957	0.0124987
4	29	21.082	CH	20.3901	0.691241	20.0352	94.5186	0.845779	159.899	78.9186	20.2161	0.994019	19.5951	0.0125074	0.139742	0.127234	1.87955	1.60349	0.256777	0.0925257	0.0128534
4	30	22.1	CH	20.3853	0.708269	20.0754	94.5208	0.825096	159.929	78.9064	20.2522	0.993865	19.628	0.0125284	0.14344	0.130912	2.02299	1.7344	0.269009	0.0876135	0.0122322
4	31	23.0833	CH	20.3818	0.722587	20.064	94.5214	0.746871	159.969	78.8956	20.2238	0.993729	19.5969	0.0125086	0.146134	0.133626	2.16912	1.86802	0.279745	0.0804397	0.0107356
4	32	24.0833	CH	20.3764	0.744295	20.0526	94.5236	0.751986	159.995	78.8794	20.2134	0.993524	19.5825	0.0124993	0.150447	0.137948	2.31957	2.00597	0.290678	0.0810952	0.0109334
4	33	25.1	CH	20.3717	0.764754	20.0334	94.5213	0.812856	160.077	78.8635	20.2072	0.993324	19.5723	0.0124928	0.154535	0.142043	2.47411	2.14802	0.301666	0.0809304	0.0109873
4	34	26.1	CH	20.3672	0.781772	20.0721	94.5226	0.82795	160.123	78.8511	20.2495	0.993167	19.6111	0.0125176	0.158305	0.145787	2.63241	2.2938	0.31244	0.0777463	0.0107741
4	35	27.0833	CH	20.3654	0.792421	20.0634	94.5234	0.743631	160.14	78.8421	20.2225	0.993055	19.582	0.012499	0.160247	0.147748	2.79266	2.44155	0.321297	0.0686046	0.00885752
4	36	28.1	CH	20.3607	0.808111	20.0609	94.526	0.709063	160.141	78.8311	20.2126	0.992917	19.5694	0.012491	0.16334	0.150849	2.956	2.5924	0.329458	0.0649086	0.00816024
4	37	29.1	CH	20.3556	0.829846	20.0543	94.5277	0.746126	160.129	78.8145	20.2138	0.992707	19.5664	0.0124891	0.167744	0.155254	3.12374	2.74765	0.338303	0.0676525	0.00884514
4	38	30.0833	CH	20.3508	0.843966	20.0387	94.5254	0.813299	160.174	78.8052	20.2126	0.99259	19.5628	0.0124868	0.170588	0.158101	3.29433	2.90575	0.346349	0.0631693	0.00804666
4	39	31.0833	CH	20.3468	0.85893	20.0704	94.5286	0.775064	160.161	78.7943	20.2363	0.992453	19.5836	0.0125	0.173815	0.161315	3.46815	3.06707	0.35404	0.0599096	0.00769106
4	40	32.1	CH	20.3433	0.868834	20.0633	94.5328	0.697516	160.131	78.7879	20.2124	0.992372	19.5582	0.0124839	0.175612	0.163128	3.64376	3.2302	0.360047	0.0519617	0.00600655
4	41	33.0678	CH	20.3401	0.8844	20.057	94.5348	0.69424	160.196	78.7755	20.2053	0.992216	19.5481	0.0124774	0.178696	0.166219	3.82245	3.39642	0.365718	0.0500413	0.0056708
4	42	34.082	CH	20.3361	0.901698	20.043	94.534	0.75005	160.259	78.7622	20.2033	0.992048	19.5426	0.0124739	0.182172	0.169698	4.00463	3.56612	0.371512	0.0502084	0.00579435
4	43	35.1	CH	20.3333	0.915053	20.0601	94.5363	0.793184	160.317	78.7517	20.2298	0.991916	19.5663	0.012489	0.185114	0.172625	4.18974	3.73874	0.376945	0.0467826	0.00543294
4	44	36.0678	CH	20.329	0.922057	20.0657	94.5337	0.724813	160.314	78.7489	20.2207	0.991881	19.5566	0.0124828	0.186447	0.173964	4.37619	3.9127	0.380497	0.0373485	0.0035516
4	45	37.082	CH	20.3267	0.935356	20.061	94.5369	0.70363	160.312	78.738	20.2114	0.991743	19.5445	0.0124751	0.189049	0.176574	4.56524	4.08928	0.383503	0.0345446	0.00300649
4	46	38.1	CH	20.3227	0.950038	20.0504	94.542	0.749986	160.324	78.7273	20.2107	0.991609	19.5411	0.012473	0.19201	0.179537	4.75725	4.26881	0.386382	0.0334521	0.00287911
4	47	39.1	CH	20.3205	0.965981	20.0353	94.5436	0.819966	160.333	78.7135	20.2105	0.991435	19.5374	0.0124706	0.19523	0.182759	4.95248	4.45157	0.389457	0.0339427	0.00307431
4	48	40.0833	CH	20.3172	0.971296	20.0747	94.5451	0.803679	160.333	78.7115	20.2468	0.99141	19.5729	0.0124932	0.196656	0.184163	5.14913	4.63574	0.390969	0.0241209	0.00151242
4	49	41.1	CH	20.3148	0.977645	20.0629	94.5485	0.729209	160.331	78.7076	20.2188	0.99136	19.5441	0.0124748	0.197668	0.185193	5.3468	4.82093	0.390607	0.0156419	-0.000362488
4	50	42.1	CH	20.3109	0.990052	20.0541	94.5504	0.736881	160.332	78.6991	20.2116	0.991253	19.5348	0.0124689	0.200105	0.187636	5.5469	5.00857	0.389841	0.0135229	-0.0007654
4	51	43.0833	CH	20.3065	1.00799	20.0368	94.5501	0.799684	160.332	78.6855	20.2077	0.991083	19.5275	0.0124642	0.203691	0.191226	5.7506	5.19979	0.389878	0.0172291	3.72204e-05
4	52	44.1	CH	20.3045	1.0156	20.0734	94.5527	0.814242	160.331	78.6799	20.2478	0.991011	19.5658	0.0124887	0.205636	0.193148	5.95623	5.39294	0.389106	0.0109025	-0.000772396
4	53	45.1	CH	20.3024	1.01969	20.0598	94.5515	0.757892	160.333	78.678	20.2219	0.990987	19.5396	0.012472	0.2062	0.193728	6.16243	5.58667	0.386239	0.00133707	-0.0028672
4	54	46.0833	CH	20.3003	1.02938	20.0617	94.5506	0.774996	160.33	78.6703	20.2275	0.99089	19.5432	0.0124743	0.208216	0.195742	6.37065	5.78241	0.382765	-0.00235091	-0.00347355
4	55	47.0833	CH	20.2958	1.04375	20.0506	94.5515	0.835669	160.334	78.6604	20.2294	0.990767	19.5426	0.0124739	0.211143	0.19867	6.58179	5.98108	0.379652	-0.00108342	-0.00311314
4	56	48.1	CH	20.2921	1.05459	20.0444	94.5529	0.890472	160.333	78.6533	20.2349	0.990677	19.5463	0.0124762	0.213396	0.20092	6.79519	6.182	0.376274	-0.00307201	-0.00337766
4	57	49.0678	CH	20.2891	1.05742	20.0691	94.555	0.840296	160.336	78.6535	20.2491	0.990679	19.5603	0.0124852	0.214118	0.201633	7.00931	6.38363	0.371146	-0.0128173	-0.00512809
4	58	50.082	CH	20.2885	1.06034	20.0647	94.5558	0.756833	160.331	78.6511	20.2266	0.990649	19.5374	0.0124706	0.21447	0.201999	7.22378	6.58563	0.363972	-0.0222158	-0.00717435
4	59	51.1	CH	20.2858	1.07202	20.0575	94.5568	0.744334	160.333	78.6422	20.2166	0.990537	19.5253	0.0124629	0.216727	0.204264	7.4405	6.7899	0.356698	-0.022597	-0.00727367
4	60	52.0833	CH	20.2817	1.08563	20.045	94.5585	0.792971	160.333	78.6327	20.2146	0.990417	19.5208	0.01246	0.219455	0.206995	7.65996	6.99689	0.34984	-0.0208091	-0.00685797
4	61	53.0833	CH	20.28	1.09464	20.0554	94.5587	0.827846	160.331	78.6254	20.2325	0.990325	19.5367	0.0124701	0.221472	0.209002	7.88143	7.20589	0.342721	-0.0233789	-0.0071193
4	62	54.1	CH	20.2788	1.09408	20.0639	94.5617	0.744913	160.333	78.6271	20.2232	0.990347	19.528	0.0124646	0.221257	0.208793	8.10269	7.41469	0.33317	-0.0352804	-0.00955057
4	63	55.1	CH	20.2766	1.09997	20.0596	94.5606	0.695084	160.331	78.6234	20.2082	0.9903	19.5122	0.0124544	0.222283	0.209829	8.32497	7.62452	0.322479	-0.0404997	-0.0106912
4	64	56.0833	CH	20.2745	1.11251	20.0534	94.5637	0.719735	160.331	78.613	20.2072	0.990169	19.5085	0.0124521	0.224806	0.212354	8.54978	7.83687	0.312181	-0.0388438	-0.0102983
4	65	57.1	CH	20.2715	1.12439	20.0377	94.5646	0.785747	160.332	78.6041	20.2056	0.990057	19.5047	0.0124497	0.22719	0.21474	8.77697	8.05161	0.30218	-0.0376194	-0.0100006
4	66	58.1	CH	20.2705	1.12419	20.0779	94.5669	0.774814	160.332	78.6053	20.2438	0.990072	19.5428	0.012474	0.227579	0.215105	9.00455	8.26671	0.290498	-0.0482635	-0.0116823
4	67	59.0833	CH	20.268	1.12755	20.0634	94.5684	0.734329	160.35	78.6044	20.2204	0.990061	19.5194	0.0124591	0.227995	0.215536	9.23254	8.48225	0.277243	-0.0551347	-0.0132553
4	68	60.0833	CH	20.2656	1.1379	20.0573	94.5723	0.775814	160.332	78.5965	20.2232	0.989961	19.5202	0.0124596	0.230119	0.21766	9.46266	8.69991	0.264147	-0.0548125	-0.0130953
4	69	61.1	CH	20.2623	1.14686	20.0335	94.5731	0.844596	160.334	78.5908	20.214	0.989889	19.5096	0.0124528	0.231827	0.219374	9.69449	8.91928	0.25772	-0.0556634	-0.00642696
4	70	62.0678	CH	20.2595	1.15556	20.0726	94.5776	0.852844	160.334	78.585	20.2552	0.989816	19.5489	0.0124779	0.234061	0.221583	9.92855	9.14087	0.258111	-0.0234472	0.000390124
4	71	63.082	CH	20.2592	1.15468	20.0627	94.5776	0.777597	160.335	78.5861	20.229	0.98983	19.5233	0.0124616	0.233581	0.221119	10.1621	9.36199	0.262552	-0.00128205	0.00444093
4	72	64.1	CH	20.2583	1.16066	20.0627	94.5818	0.765481	160.333	78.581	20.2264	0.989766	19.5194	0.0124591	0.23476	0.222301	10.3969	9.58429	0.272597	0.0272714	0.010045
4	73	65.0678	CH	20.2544	1.17333	20.0518	94.5807	0.806922	160.347	78.5723	20.2243	0.989656	19.5151	0.0124563	0.237298	0.224842	10.6342	9.80913	0.289514	0.0620502	0.0169174
4	74	66.082	CH	20.2505	1.17989	20.047	94.5845	0.863464	160.363	78.5696	20.2317	0.989623	19.5218	0.0124606	0.238712	0.226251	10.8729	10.0354	0.312084	0.0902654	0.0225696
4	75	67.1	CH	20.2486	1.18103	20.0697	94.5869	0.809955	160.387	78.5703	20.2431	0.989632	19.5332	0.0124679	0.239078	0.22661	11.112	10.262	0.339169	0.112627	0.0270851
4	76	68.0833	CH	20.246	1.18214	20.064	94.5861	0.74297	160.332	78.5718	20.2228	0.989651	19.5135	0.0124553	0.239062	0.226607	11.351	10.4886	0.370323	0.13452	0.0311545
4	77	69.0833	CH	20.2437	1.19068	20.0609	94.5871	0.760632	160.332	78.5656	20.2236	0.989572	19.5127	0.0124548	0.240797	0.228343	11.5918	10.7169	0.407202	0.163414	0.0368787
4	78	70.1	CH	20.2408	1.20206	20.0419	94.5914	0.827508	160.374	78.5571	20.2187	0.989465	19.5057	0.0124504	0.243041	0.230591	11.8349	10.9475	0.450236	0.194739	0.0430342
4	79	71.1	CH	20.2377	1.2037	20.0627	94.5942	0.860623	160.333	78.5586	20.2469	0.989484	19.5339	0.0124683	0.243711	0.231242	12.0786	11.1788	0.49775	0.215914	0.0475135
4	80	72.0833	CH	20.245	1.16801	20.0633	94.5941	0.781825	160.334	78.587	20.2305	0.989842	19.525	0.0124627	0.236295	0.223833	12.3149	11.4026	0.541603	0.199369	0.0438534
4	81	73.1	CH	20.2525	1.13267	20.0653	94.5931	0.755361	160.33	78.6148	20.2268	0.990192	19.5284	0.0124648	0.229103	0.216639	12.544	11.6192	0.581936	0.182775	0.0403325
4	82	74.1	CH	20.2572	1.10387	20.0505	94.5893	0.797471	160.332	78.6389	20.221	0.990495	19.5288	0.0124651	0.223214	0.210749	12.7672	11.83	0.619977	0.172343	0.0380412
4	83	75.0833	CH	20.2623	1.07657	20.04	94.5843	0.864357	160.332	78.6611	20.2249	0.990775	19.5383	0.0124711	0.217735	0.205264	12.9849	12.0353	0.656057	0.163031	0.0360806
4	84	76.0833	CH	20.2697	1.04034	20.072	94.5814	0.836315	160.334	78.6899	20.2511	0.991138	19.5716	0.0124924	0.21068	0.198188	13.1956	12.2334	0.688514	0.144422	0.0324569
4	85	77.1	CH	20.2761	1.00619	20.0616	94.5772	0.757793	160.333	78.7178	20.2236	0.991489	19.5515	0.0124795	0.203488	0.191008	13.3991	12.4245	0.717174	0.127537	0.0286599
4	86	78.0678	CH	20.2812	0.979479	20.0592	94.576	0.760375	160.331	78.7394	20.2218	0.991761	19.5551	0.0124819	0.198068	0.185586	13.5972	12.61	0.743725	0.117737	0.0265508
4	87	79.082	CH	20.2853	0.957332	20.0454	94.574	0.819278	160.334	78.7573	20.2206	0.991987	19.5586	0.0124841	0.193578	0.181094	13.7907	12.7911	0.769029	0.112156	0.0253044
4	88	80.1	CH	20.2911	0.931176	20.05	94.5729	0.868248	160.334	78.7777	20.2358	0.992244	19.5789	0.012497	0.188431	0.175934	13.9792	12.9671	0.792353	0.102228	0.0233239
4	89	81.0678	CH	20.2958	0.899973	20.0636	94.5748	0.793537	160.334	78.8043	20.2333	0.992578	19.5832	0.0124998	0.182095	0.169595	14.1613	13.1367	0.812452	0.0869221	0.0200992
4	90	82.082	CH	20.3002	0.874492	20.064	94.5751	0.747965	160.321	78.8253	20.2239	0.992844	19.5792	0.0124972	0.176856	0.164359	14.3381	13.301	0.830367	0.0770139	0.0179145
4	91	83.1	CH	20.3045	0.854167	20.0557	94.5804	0.781564	160.316	78.8413	20.2228	0.993044	19.5822	0.0124991	0.172737	0.160238	14.5109	13.4613	0.847149	0.0719432	0.0167815
4	92	84.1	CH	20.3075	0.834831	20.0318	94.5802	0.849841	160.325	78.8577	20.2134	0.993251	19.577	0.0124958	0.168748	0.156252	14.6796	13.6175	0.862872	0.0675503	0.0157234
4	93	85.0833	CH	20.3135	0.809596	20.0752	94.5867	0.850477	160.29	78.8769	20.2573	0.993493	19.6255	0.0125268	0.164002	0.151475	14.8436	13.769	0.876687	0.0569539	0.013815
4	94	86.1	CH	20.3197	0.784043	20.0596	94.5873	0.77083	160.304	78.8963	20.2244	0.993737	19.5978	0.0125091	0.158568	0.146059	15.0022	13.915	0.887895	0.0457411	0.0112083
4	95	87.1	CH	20.323	0.763915	20.0646	94.5908	0.762147	160.295	78.9131	20.2276	0.993949	19.6052	0.0125138	0.154522	0.142008	15.1567	14.0571	0.897804	0.0396601	0.00990899
4	96	88.0833	CH	20.3254	0.747592	20.0524	94.5938	0.811434	160.271	78.927	20.2259	0.994124	19.6071	0.0125151	0.151208	0.138693	15.3079	14.1957	0.907094	0.0370973	0.00928943
4	97	89.1	CH	20.3271	0.730574	20.0441	94.5947	0.870248	160.214	78.9423	20.2302	0.994316	19.6152	0.0125202	0.147796	0.135276	15.4557	14.331	0.915607	0.0335583	0.00851387
4	98	90.1	CH	20.3316	0.707107	20.0722	94.5943	0.811481	160.169	78.9613	20.2459	0.994556	19.6357	0.0125333	0.14316	0.130627	15.5989	14.4616	0.922059	0.0232962	0.00645146
4	99	91.0833	CH	20.3364	0.686925	20.0625	94.595	0.747949	160.147	78.9767	20.2224	0.99475	19.6163	0.0125209	0.138913	0.126392	15.7378	14.588	0.92681	0.0160485	0.004751
4	100	92.0833	CH	20.3375	0.671141	20.0565	94.5929	0.76734	160.133	78.9914	20.2205	0.994935	19.6181	0.012522	0.135708	0.123186	15.8735	14.7112	0.930837	0.0129353	0.00402723
4	101	93.1	CH	20.3404	0.657828	20.039	94.5942	0.834935	160.159	79.0018	20.2175	0.995066	19.6177	0.0125218	0.132996	0.120474	16.0065	14.8317	0.934585	0.012035	0.00374747
4	102	94.0678	CH	20.3416	0.641391	20.0629	94.5953	0.865154	160.111	79.017	20.2481	0.995257	19.6521	0.0125438	0.12987	0.117326	16.1364	14.949	0.937566	0.00775715	0.00298129
4	103	95.082	CH	20.3452	0.621368	20.0639	94.5948	0.783703	160.088	79.0334	20.2315	0.995465	19.6398	0.0125359	0.125712	0.113176	16.2621	15.0622	0.938731	-0.000354484	0.00116538
4	104	96.1	CH	20.3476	0.605317	20.0639	94.5942	0.758564	160.098	79.0471	20.2261	0.995636	19.6378	0.0125347	0.122432	0.109897	16.3845	15.1721	0.938903	-0.00473849	0.000172176
4	105	97.0833	CH	20.3489	0.59327	20.0533	94.5962	0.801018	160.068	79.0578	20.2246	0.995772	19.6391	0.0125355	0.119986	0.107451	16.5045	15.2796	0.938868	-0.00535585	-3.4948e-05
4	106	98.0833	CH	20.3507	0.58123	20.0404	94.5945	0.866383	160.012	79.068	20.2257	0.995901	19.6427	0.0125378	0.117558	0.10502	16.622	15.3846	0.938596	-0.00619866	-0.000272365
4	107	99.1	CH	20.3526	0.564037	20.0736	94.594	0.833539	160.017	79.0834	20.252	0.996093	19.6729	0.0125571	0.114229	0.101672	16.7363	15.4862	0.937125	-0.0124237	-0.00147136
4	108	100.1	CH	20.3557	0.54811	20.0586	94.5955	0.760423	159.98	79.0962	20.2212	0.996255	19.6455	0.0125395	0.110834	0.0982948	16.8471	15.5845	0.934381	-0.0176069	-0.00274358
4	109	101.083	CH	20.3567	0.535826	20.062	94.5958	0.766142	160.014	79.1074	20.2258	0.996397	19.653	0.0125443	0.108375	0.095831	16.9555	15.6804	0.931236	-0.0193661	-0.00314544
4	110	102.1	CH	20.3572	0.52568	20.0492	94.5983	0.822955	159.966	79.1172	20.2252	0.996519	19.6548	0.0125455	0.10632	0.0937741	17.0618	15.7741	0.928053	-0.0192021	-0.00318233
4	111	103.1	CH	20.36	0.514274	20.0497	94.5973	0.868065	159.962	79.1257	20.2354	0.996627	19.6672	0.0125534	0.104065	0.091512	17.1659	15.8657	0.924588	-0.0205089	-0.00346574
4	112	104.083	CH	20.3617	0.498693	20.0654	94.5967	0.791731	159.889	79.1396	20.2347	0.996802	19.67	0.0125552	0.100909	0.0883538	17.2668	15.954	0.919902	-0.0261963	-0.00468564
4	113	105.083	CH	20.3624	0.48633	20.0651	94.593	0.748496	159.906	79.1512	20.2252	0.996948	19.6635	0.012551	0.0983612	0.0858102	17.3651	16.0398	0.914572	-0.0288669	-0.00533048
4	114	106.1	CH	20.3639	0.476643	20.0551	94.5976	0.780621	159.857	79.1594	20.222	0.997052	19.6624	0.0125503	0.0963866	0.0838362	17.4615	16.1237	0.909127	-0.0290607	-0.00544443
4	115	107.068	CH	20.3649	0.468094	20.0384	94.595	0.847706	159.883	79.167	20.2196	0.997148	19.6619	0.01255	0.0946465	0.0820965	17.5562	16.2058	0.903765	-0.0283096	-0.00536214
4	116	108.082	CH	20.3658	0.45624	20.0761	94.5966	0.848525	159.914	79.178	20.2578	0.997285	19.7028	0.0125761	0.0924243	0.0798482	17.6486	16.2856	0.897939	-0.0310527	-0.00582558
4	117	109.1	CH	20.3674	0.443569	20.0608	94.5979	0.768673	159.883	79.189	20.2251	0.997424	19.673	0.0125571	0.0897124	0.0771553	17.7383	16.3628	0.891169	-0.0347994	-0.00677002
4	118	110.068	CH	20.3677	0.434078	20.0623	94.5962	0.761672	159.911	79.1982	20.2251	0.99754	19.6753	0.0125586	0.0877928	0.0752342	17.8261	16.438	0.884191	-0.0355481	-0.00697835
4	119	111.082	CH	20.3683	0.426496	20.0502	94.5981	0.813232	159.88	79.2052	20.2241	0.997628	19.6761	0.0125591	0.086255	0.0736959	17.9124	16.5117	0.877352	-0.0345667	-0.00683889
4	120	112.1	CH	20.3679	0.418452	20.0512	94.594	0.871612	159.772	79.2137	20.2377	0.997735	19.6918	0.0125691	0.0846849	0.0721157	17.997	16.5838	0.870577	-0.0342219	-0.00677543
4	121	113.083	CH	20.3689	0.40659	20.0702	94.5919	0.81207	159.795	79.2245	20.244	0.997871	19.7009	0.0125749	0.08231	0.0697351	18.0794	16.6535	0.863031	-0.0378663	-0.00754608
4	122	114.083	CH	20.371	0.396582	20.0642	94.5927	0.754475	159.781	79.2324	20.2255	0.99797	19.6845	0.0125644	0.0802108	0.0676463	18.1596	16.7212	0.854973	-0.0398241	-0.00805767
4	123	115.1	CH	20.3719	0.38886	20.0558	94.5909	0.773934	159.764	79.2392	20.2213	0.998056	19.682	0.0125628	0.0786325	0.0660696	18.2382	16.7873	0.846884	-0.0396597	-0.00808936
4	124	116.1	CH	20.3728	0.382498	20.0335	94.5879	0.837159	159.775	79.2447	20.2124	0.998126	19.6745	0.0125581	0.0773122	0.064754	18.3155	16.852	0.838992	-0.0382969	-0.00789151
4	125	117.083	CH	20.3729	0.373917	20.0707	94.5882	0.859112	159.785	79.2532	20.2547	0.998232	19.7189	0.0125864	0.0757358	0.0631494	18.3912	16.9152	0.830978	-0.0393105	-0.00801361
4	126	118.1	CH	20.3721	0.36381	20.0654	94.5866	0.772517	159.744	79.2641	20.2306	0.99837	19.6976	0.0125728	0.073601	0.0610282	18.4648	16.9762	0.822296	-0.0420046	-0.00868254
4	127	119.1	CH	20.3731	0.35575	20.0651	94.5837	0.749996	159.74	79.2712	20.2255	0.998459	19.6943	0.0125707	0.0719522	0.0593815	18.5368	17.0356	0.813389	-0.0428031	-0.00890655
4	128	120.083	CH	20.3735	0.349883	20.0518	94.5791	0.79546	159.731	79.2766	20.2219	0.998528	19.6921	0.0125693	0.070753	0.0581837	18.6075	17.0937	0.804679	-0.0415571	-0.00871073

## Sheet: Simulation
min	%	L/min	L/min	L/min	L/min	L/min	L	L/min	L	%	L/min	%	L/min	L	L	L
Calculations	CO2atm	Fout(ti)-Finj(ti)	Fout	Finj(ti<tinj)	Fin(ti)*%CO2in(ti)	Finj(ti)*%CO2inj(ti)	VCO2ch(ti-1)	VCO2out(ti-1)	VCO2chti-1+VCO2in(ti)+VCO2in(ti)-VCO2out(ti-1)	%(VCO2ch/Vch)	Fout(ti)*%CO2ch(ti)	CO2ch(ti-1)	VCO2out(ti)-VCO2in(ti)	ΣVCO2out(ti→∞)	ΣΔVCO2(ti→∞)	ΣVCO2inj(ti→tinj)
ti	CO2in(ti)	Fin(ti)	Fout(ti)	Finj(ti)	VCO2in(ti)	VCO2inj(ti)	VCO2ch(ti-1)	VCO2out(ti-1)	VCO2ch(ti)	CO2ch(ti)	VCO2out(ti)	CO2out(ti)	ΔVCO2	Cumulative VCO2out	Cumulative ΔVCO2	Cumulative VCO2inj
0	0.05	20	20		0.01				0.49	0.05	0.01		0
1	0.05	19.5	20	0.5	0.00975	0.325	0.49	0.01	0.81475	0.0831378	0.0166276	0.05	0.00687755	0.0166276	0.00687755	0.325
2	0.05	19.5	20	0.5	0.00975	0.325	0.81475	0.0166276	1.13287	0.115599	0.0231198	0.0831378	0.0133698	0.0397474	0.0202474	0.65
3	0.05	19.5	20	0.5	0.00975	0.325	1.13287	0.0231198	1.4445	0.147398	0.0294796	0.115599	0.0197296	0.069227	0.039977	0.975
4	0.05	19.5	20	0.5	0.00975	0.325	1.4445	0.0294796	1.74977	0.178548	0.0357097	0.147398	0.0259597	0.104937	0.0659367	1.3
5	0.05	19.5	20	0.5	0.00975	0.325	1.74977	0.0357097	2.04881	0.209063	0.0418125	0.178548	0.0320625	0.146749	0.0979992	1.625
6	0.05	19.5	20	0.5	0.00975	0.325	2.04881	0.0418125	2.34175	0.238954	0.0477908	0.209063	0.0380408	0.19454	0.13604	1.95
7	0.05	19.5	20	0.5	0.00975	0.325	2.34175	0.0477908	2.62871	0.268236	0.0536471	0.238954	0.0438971	0.248187	0.179937	2.275
8	0.05	19.5	20	0.5	0.00975	0.325	2.62871	0.0536471	2.90981	0.29692	0.0593839	0.268236	0.0496339	0.307571	0.229571	2.6
9	0.05	19.5	20	0.5	0.00975	0.325	2.90981	0.0593839	3.18518	0.325018	0.0650037	0.29692	0.0552537	0.372575	0.284825	2.925
10	0.05	19.5	20	0.5	0.00975	0.325	3.18518	0.0650037	3.45493	0.352543	0.0705087	0.325018	0.0607587	0.443083	0.345583	3.25
11	0.05	19.5	20	0.5	0.00975	0.325	3.45493	0.0705087	3.71917	0.379507	0.0759014	0.352543	0.0661514	0.518985	0.411735	3.575
12	0.05	19.5	20	0.5	0.00975	0.325	3.71917	0.0759014	3.97802	0.40592	0.081184	0.379507	0.071434	0.600169	0.483169	3.9
13	0.05	19.5	20	0.5	0.00975	0.325	3.97802	0.081184	4.23158	0.431794	0.0863588	0.40592	0.0766088	0.686528	0.559778	4.225
14	0.05	19.5	20	0.5	0.00975	0.325	4.23158	0.0863588	4.47997	0.45714	0.091428	0.431794	0.081678	0.777956	0.641456	4.55
15	0.05	19.5	20	0.5	0.00975	0.325	4.47997	0.091428	4.72329	0.481969	0.0963938	0.45714	0.0866438	0.874349	0.728099	4.875
16	0.05	19.5	20	0.5	0.00975	0.325	4.72329	0.0963938	4.96165	0.506291	0.101258	0.481969	0.0915082	0.975608	0.819608	5.2
17	0.05	19.5	20	0.5	0.00975	0.325	4.96165	0.101258	5.19514	0.530117	0.106023	0.506291	0.0962733	1.08163	0.915881	5.525
18	0.05	19.5	20	0.5	0.00975	0.325	5.19514	0.106023	5.42387	0.553456	0.110691	0.530117	0.100941	1.19232	1.01682	5.85
19	0.05	19.5	20	0.5	0.00975	0.325	5.42387	0.110691	5.64793	0.576319	0.115264	0.553456	0.105514	1.30759	1.12234	6.175
20	0.05	19.5	20	0.5	0.00975	0.325	5.64793	0.115264	5.86741	0.598716	0.119743	0.576319	0.109993	1.42733	1.23233	6.5
21	0.05	19.5	20	0.5	0.00975	0.325	5.86741	0.119743	6.08242	0.620655	0.124131	0.598716	0.114381	1.55146	1.34671	6.825
22	0.05	19.5	20	0.5	0.00975	0.325	6.08242	0.124131	6.29304	0.642147	0.128429	0.620655	0.118679	1.67989	1.46539	7.15
23	0.05	19.5	20	0.5	0.00975	0.325	6.29304	0.128429	6.49936	0.6632	0.13264	0.642147	0.12289	1.81253	1.58828	7.475
24	0.05	19.5	20	0.5	0.00975	0.325	6.49936	0.13264	6.70147	0.683824	0.136765	0.6632	0.127015	1.94929	1.71529	7.8
25	0.05	19.5	20	0.5	0.00975	0.325	6.70147	0.136765	6.89946	0.704026	0.140805	0.683824	0.131055	2.0901	1.84635	8.125
26	0.05	19.5	20	0.5	0.00975	0.325	6.89946	0.140805	7.0934	0.723816	0.144763	0.704026	0.135013	2.23486	1.98136	8.45
27	0.05	19.5	20	0.5	0.00975	0.325	7.0934	0.144763	7.28339	0.743203	0.148641	0.723816	0.138891	2.3835	2.12025	8.775
28	0.05	19.5	20	0.5	0.00975	0.325	7.28339	0.148641	7.4695	0.762194	0.152439	0.743203	0.142689	2.53594	2.26294	9.1
29	0.05	19.5	20	0.5	0.00975	0.325	7.4695	0.152439	7.65181	0.780797	0.156159	0.762194	0.146409	2.6921	2.40935	9.425
30	0.05	19.5	20	0.5	0.00975	0.325	7.65181	0.156159	7.8304	0.79902	0.159804	0.780797	0.150054	2.85191	2.55941	9.75
31	0.05	19.5	20	0.5	0.00975	0.325	7.8304	0.159804	8.00534	0.816872	0.163374	0.79902	0.153624	3.01528	2.71303	10.075
32	0.05	19.5	20	0.5	0.00975	0.325	8.00534	0.163374	8.17672	0.834359	0.166872	0.816872	0.157122	3.18215	2.87015	10.4
33	0.05	19.5	20	0.5	0.00975	0.325	8.17672	0.166872	8.3446	0.85149	0.170298	0.834359	0.160548	3.35245	3.0307	10.725
34	0.05	19.5	20	0.5	0.00975	0.325	8.3446	0.170298	8.50905	0.86827	0.173654	0.85149	0.163904	3.5261	3.1946	11.05
35	0.05	19.5	20	0.5	0.00975	0.325	8.50905	0.173654	8.67015	0.884709	0.176942	0.86827	0.167192	3.70305	3.3618	11.375
36	0.05	19.5	20	0.5	0.00975	0.325	8.67015	0.176942	8.82795	0.900812	0.180162	0.884709	0.170412	3.88321	3.53221	11.7
37	0.05	19.5	20	0.5	0.00975	0.325	8.82795	0.180162	8.98254	0.916586	0.183317	0.900812	0.173567	4.06652	3.70577	12.025
38	0.05	19.5	20	0.5	0.00975	0.325	8.98254	0.183317	9.13398	0.932038	0.186408	0.916586	0.176658	4.25293	3.88243	12.35
39	0.05	19.5	20	0.5	0.00975	0.325	9.13398	0.186408	9.28232	0.947175	0.189435	0.932038	0.179685	4.44237	4.06212	12.675
40	0.05	19.5	20	0.5	0.00975	0.325	9.28232	0.189435	9.42763	0.962003	0.192401	0.947175	0.182651	4.63477	4.24477	13
41	0.05	19.5	20	0.5	0.00975	0.325	9.42763	0.192401	9.56998	0.976529	0.195306	0.962003	0.185556	4.83007	4.43032	13.325
42	0.05	19.5	20	0.5	0.00975	0.325	9.56998	0.195306	9.70943	0.990758	0.198152	0.976529	0.188402	5.02823	4.61873	13.65
43	0.05	19.5	20	0.5	0.00975	0.325	9.70943	0.198152	9.84602	1.0047	0.200939	0.990758	0.191189	5.22916	4.80991	13.975
44	0.05	19.5	20	0.5	0.00975	0.325	9.84602	0.200939	9.97984	1.01835	0.20367	1.0047	0.19392	5.43283	5.00383	14.3
45	0.05	19.5	20	0.5	0.00975	0.325	9.97984	0.20367	10.1109	1.03173	0.206345	1.01835	0.196595	5.63918	5.20043	14.625
46	0.05	19.5	20	0.5	0.00975	0.325	10.1109	0.206345	10.2393	1.04483	0.208966	1.03173	0.199216	5.84815	5.39965	14.95
47	0.05	19.5	20	0.5	0.00975	0.325	10.2393	0.208966	10.3651	1.05766	0.211533	1.04483	0.201783	6.05968	5.60143	15.275
48	0.05	19.5	20	0.5	0.00975	0.325	10.3651	0.211533	10.4883	1.07024	0.214047	1.05766	0.204297	6.27373	5.80573	15.6
49	0.05	19.5	20	0.5	0.00975	0.325	10.4883	0.214047	10.609	1.08255	0.216511	1.07024	0.206761	6.49024	6.01249	15.925
50	0.05	19.5	20	0.5	0.00975	0.325	10.609	0.216511	10.7273	1.09462	0.218924	1.08255	0.209174	6.70916	6.22166	16.25
51	0.05	19.5	20	0.5	0.00975	0.325	10.7273	0.218924	10.8431	1.10644	0.221288	1.09462	0.211538	6.93045	6.4332	16.575
52	0.05	19.5	20	0.5	0.00975	0.325	10.8431	0.221288	10.9566	1.11802	0.223603	1.10644	0.213853	7.15405	6.64705	16.9
53	0.05	19.5	20	0.5	0.00975	0.325	10.9566	0.223603	11.0677	1.12936	0.225871	1.11802	0.216121	7.37992	6.86317	17.225
54	0.05	19.5	20	0.5	0.00975	0.325	11.0677	0.225871	11.1766	1.14047	0.228093	1.12936	0.218343	7.60802	7.08152	17.55
55	0.05	19.5	20	0.5	0.00975	0.325	11.1766	0.228093	11.2832	1.15135	0.23027	1.14047	0.22052	7.83829	7.30204	17.875
56	0.05	19.5	20	0.5	0.00975	0.325	11.2832	0.23027	11.3877	1.16201	0.232402	1.15135	0.222652	8.07069	7.52469	18.2
57	0.05	19.5	20	0.5	0.00975	0.325	11.3877	0.232402	11.4901	1.17246	0.234491	1.16201	0.224741	8.30518	7.74943	18.525
58	0.05	19.5	20	0.5	0.00975	0.325	11.4901	0.234491	11.5903	1.18269	0.236537	1.17246	0.226787	8.54172	7.97622	18.85
59	0.05	19.5	20	0.5	0.00975	0.325	11.5903	0.236537	11.6885	1.19271	0.238542	1.18269	0.228792	8.78026	8.20501	19.175
60	0.05	19.5	20	0.5	0.00975	0.325	11.6885	0.238542	11.7847	1.20252	0.240505	1.19271	0.230755	9.02076	8.43576	19.5
61	0.05	20	20	0	0.01	0	11.7847	0.240505	11.5542	1.179	0.235801	1.20252	0.225801	9.25656	8.66156	0
62	0.05	20	20	0	0.01	0	11.5542	0.235801	11.3284	1.15596	0.231193	1.179	0.221193	9.48776	8.88276	0
63	0.05	20	20	0	0.01	0	11.3284	0.231193	11.1072	1.13339	0.226678	1.15596	0.216678	9.71443	9.09943	0
64	0.05	20	20	0	0.01	0	11.1072	0.226678	10.8906	1.11128	0.222256	1.13339	0.212256	9.93669	9.31169	0
65	0.05	20	20	0	0.01	0	10.8906	0.222256	10.6783	1.08962	0.217925	1.11128	0.207925	10.1546	9.51962	0
66	0.05	20	20	0	0.01	0	10.6783	0.217925	10.4704	1.06841	0.213681	1.08962	0.203681	10.3683	9.7233	0
67	0.05	20	20	0	0.01	0	10.4704	0.213681	10.2667	1.04762	0.209525	1.06841	0.199525	10.5778	9.92282	0
68	0.05	20	20	0	0.01	0	10.2667	0.209525	10.0672	1.02726	0.205453	1.04762	0.195453	10.7833	10.1183	0
69	0.05	20	20	0	0.01	0	10.0672	0.205453	9.87173	1.00732	0.201464	1.02726	0.191464	10.9847	10.3097	0
70	0.05	20	20	0	0.01	0	9.87173	0.201464	9.68026	0.987782	0.197556	1.00732	0.187556	11.1823	10.4973	0
71	0.05	20	20	0	0.01	0	9.68026	0.197556	9.49271	0.968643	0.193729	0.987782	0.183729	11.376	10.681	0
72	0.05	20	20	0	0.01	0	9.49271	0.193729	9.30898	0.949896	0.189979	0.968643	0.179979	11.566	10.861	0
73	0.05	20	20	0	0.01	0	9.30898	0.189979	9.129	0.93153	0.186306	0.949896	0.176306	11.7523	11.0373	0
74	0.05	20	20	0	0.01	0	9.129	0.186306	8.95269	0.91354	0.182708	0.93153	0.172708	11.935	11.21	0
75	0.05	20	20	0	0.01	0	8.95269	0.182708	8.77998	0.895917	0.179183	0.91354	0.169183	12.1142	11.3792	0
76	0.05	20	20	0	0.01	0	8.77998	0.179183	8.6108	0.878653	0.175731	0.895917	0.165731	12.2899	11.5449	0
77	0.05	20	20	0	0.01	0	8.6108	0.175731	8.44507	0.861742	0.172348	0.878653	0.162348	12.4623	11.7073	0
78	0.05	20	20	0	0.01	0	8.44507	0.172348	8.28272	0.845176	0.169035	0.861742	0.159035	12.6313	11.8663	0
79	0.05	20	20	0	0.01	0	8.28272	0.169035	8.12369	0.828948	0.16579	0.845176	0.15579	12.7971	12.0221	0
80	0.05	20	20	0	0.01	0	8.12369	0.16579	7.9679	0.813051	0.16261	0.828948	0.15261	12.9597	12.1747	0
81	0.05	20	20	0	0.01	0	7.9679	0.16261	7.81529	0.797478	0.159496	0.813051	0.149496	13.1192	12.3242	0
82	0.05	20	20	0	0.01	0	7.81529	0.159496	7.66579	0.782224	0.156445	0.797478	0.146445	13.2757	12.4707	0
83	0.05	20	20	0	0.01	0	7.66579	0.156445	7.51935	0.76728	0.153456	0.782224	0.143456	13.4291	12.6141	0
84	0.05	20	20	0	0.01	0	7.51935	0.153456	7.37589	0.752642	0.150528	0.76728	0.140528	13.5796	12.7546	0
85	0.05	20	20	0	0.01	0	7.37589	0.150528	7.23536	0.738302	0.14766	0.752642	0.13766	13.7273	12.8923	0
86	0.05	20	20	0	0.01	0	7.23536	0.14766	7.0977	0.724255	0.144851	0.738302	0.134851	13.8721	13.0271	0
87	0.05	20	20	0	0.01	0	7.0977	0.144851	6.96285	0.710495	0.142099	0.724255	0.132099	14.0142	13.1592	0
88	0.05	20	20	0	0.01	0	6.96285	0.142099	6.83075	0.697015	0.139403	0.710495	0.129403	14.1537	13.2887	0
89	0.05	20	20	0	0.01	0	6.83075	0.139403	6.70135	0.683811	0.136762	0.697015	0.126762	14.2904	13.4154	0
90	0.05	20	20	0	0.01	0	6.70135	0.136762	6.57459	0.670876	0.134175	0.683811	0.124175	14.4246	13.5396	0
91	0.05	20	20	0	0.01	0	6.57459	0.134175	6.45041	0.658205	0.131641	0.670876	0.121641	14.5562	13.6612	0
92	0.05	20	20	0	0.01	0	6.45041	0.131641	6.32877	0.645793	0.129159	0.658205	0.119159	14.6854	13.7804	0
93	0.05	20	20	0	0.01	0	6.32877	0.129159	6.20961	0.633634	0.126727	0.645793	0.116727	14.8121	13.8971	0
94	0.05	20	20	0	0.01	0	6.20961	0.126727	6.09288	0.621723	0.124345	0.633634	0.114345	14.9365	14.0115	0
95	0.05	20	20	0	0.01	0	6.09288	0.124345	5.97854	0.610055	0.122011	0.621723	0.112011	15.0585	14.1235	0
96	0.05	20	20	0	0.01	0	5.97854	0.122011	5.86653	0.598625	0.119725	0.610055	0.109725	15.1782	14.2332	0
97	0.05	20	20	0	0.01	0	5.86653	0.119725	5.7568	0.587429	0.117486	0.598625	0.107486	15.2957	14.3407	0
98	0.05	20	20	0	0.01	0	5.7568	0.117486	5.64932	0.576461	0.115292	0.587429	0.105292	15.411	14.446	0
99	0.05	20	20	0	0.01	0	5.64932	0.115292	5.54403	0.565717	0.113143	0.576461	0.103143	15.5241	14.5491	0
100	0.05	20	20	0	0.01	0	5.54403	0.113143	5.44088	0.555192	0.111038	0.565717	0.101038	15.6352	14.6502	0
101	0.05	20	20	0	0.01	0	5.44088	0.111038	5.33984	0.544882	0.108976	0.555192	0.0989764	15.7441	14.7491	0
102	0.05	20	20	0	0.01	0	5.33984	0.108976	5.24087	0.534782	0.106956	0.544882	0.0969565	15.8511	14.8461	0
103	0.05	20	20	0	0.01	0	5.24087	0.106956	5.14391	0.524889	0.104978	0.534782	0.0949778	15.9561	14.9411	0
104	0.05	20	20	0	0.01	0	5.14391	0.104978	5.04893	0.515197	0.103039	0.524889	0.0930395	16.0591	15.0341	0
105	0.05	20	20	0	0.01	0	5.04893	0.103039	4.95589	0.505703	0.101141	0.515197	0.0911407	16.1602	15.1252	0
106	0.05	20	20	0	0.01	0	4.95589	0.101141	4.86475	0.496403	0.0992807	0.505703	0.0892807	16.2595	15.2145	0
107	0.05	20	20	0	0.01	0	4.86475	0.0992807	4.77547	0.487293	0.0974586	0.496403	0.0874586	16.357	15.302	0
108	0.05	20	20	0	0.01	0	4.77547	0.0974586	4.68801	0.478369	0.0956738	0.487293	0.0856738	16.4527	15.3877	0
109	0.05	20	20	0	0.01	0	4.68801	0.0956738	4.60234	0.469627	0.0939253	0.478369	0.0839253	16.5466	15.4716	0
110	0.05	20	20	0	0.01	0	4.60234	0.0939253	4.51841	0.461063	0.0922125	0.469627	0.0822125	16.6388	15.5538	0
111	0.05	20	20	0	0.01	0	4.51841	0.0922125	4.4362	0.452674	0.0905347	0.461063	0.0805347	16.7293	15.6343	0
112	0.05	20	20	0	0.01	0	4.4362	0.0905347	4.35567	0.444456	0.0888912	0.452674	0.0788912	16.8182	15.7132	0
113	0.05	20	20	0	0.01	0	4.35567	0.0888912	4.27678	0.436406	0.0872811	0.444456	0.0772811	16.9055	15.7905	0
114	0.05	20	20	0	0.01	0	4.27678	0.0872811	4.1995	0.42852	0.085704	0.436406	0.075704	16.9912	15.8662	0
115	0.05	20	20	0	0.01	0	4.1995	0.085704	4.12379	0.420795	0.084159	0.42852	0.074159	17.0754	15.9404	0
116	0.05	20	20	0	0.01	0	4.12379	0.084159	4.04963	0.413228	0.0826456	0.420795	0.0726456	17.158	16.013	0
117	0.05	20	20		0.01	0	4.04963	0.0826456	3.97699	0.405815	0.081163	0.413228	0.071163	17.2392	16.0842	0
118	0.05	20	20		0.01	0	3.97699	0.081163	3.90582	0.398553	0.0797107	0.405815	0.0697107	17.3189	16.1539	0
119	0.05	20	20		0.01	0	3.90582	0.0797107	3.83611	0.39144	0.078288	0.398553	0.068288	17.3972	16.2222	0
120	0.05	20	20		0.01	0	3.83611	0.078288	3.76782	0.384472	0.0768944	0.39144	0.0668944	17.4741	16.2891	0

## Sheet: Parameters
Variable	Symbol	Calculation	Value	Units
Outgoing flow	Fout		20	L/min
Nitrogen correction factor	N2in/N2out	(100-O2out-CO2out)/(100-O2in-CO2in)	1
Ingoing flow corrected by nitrogen	Fin	Fin=Fout*(N2out/N2in)	20	L/min
Volume of injection	Vinj		30	L
Fractional concentration of CO2 injected	CO2inj		65	%
Injection flow	Finj		0.5	L/min
Volume of CO2 injected	VCO2inj		19.5	L
Atmospheric concentration of CO2	CO2atm		0.05	%
Atmospheric concentration of oxygen	O2atm		21	%
Atmospheric concentration of nitrogen	N2atm	100-O2atm-CO2atm	78.95	%
Chamber volume	Vch	100 cm * 100 cm * 98 cm	980	L
Volume of CO2 on the chamber for the time i=0	VCO2ch(ti=0)	Vch*%CO2in	0.49	L
Injection time	tinj	Vinj/Finj	60	min
Variable	Symbol	Calculations	Units
Time	ti		min
Fractional concentration of ingoin CO2	CO2in(ti)	CO2atm	%
Ingoin air-flow	Fin(ti)	Fout(ti)-Finj(ti)	L/min
Outgoin air-flow	Fout(ti)	Fout	L/min
Injection flow of know gas	Finj(ti)	Finj(ti<tinj)	L/min
Ingoin volume of CO2	VCO2in(ti)	Fin(ti)*%CO2in(ti)	L/min
Injected volume of CO2	VCO2inj(ti)	Finj(ti)*%CO2inj(ti)	L/min
Volume of CO2 on the chamber for the time i-1	VCO2ch(ti-1)	VCO2ch(ti)	L
Outgoin volume of CO2 for the time i-1	VCO2out(ti-1)	VCO2out(ti)	L/min
Volume of CO2 on the chambe	VCO2ch(ti)	VCO2chti-1+VCO2in(ti)+VCO2inj(ti)-VCO2out(ti-1)	L
Fractional concentration of CO2 on the chamber	CO2ch(ti)	%(VCO2ch/Vch)	%
Outgoin volume of CO2	VCO2out(ti)	Fout(ti)*%CO2ch(ti)	L/min
Fractional concentration of outgoin CO2	CO2out(ti)	CO2ch(ti-1)	%
Diferential volume of CO2	ΔVCO2	VCO2out(ti)-VCO2in(ti)	L/min
Cumulative volume of outgoin CO2	Cumulative VCO2out	ΣVCO2out(ti→∞)	L
Cumulative volume of diferential CO2	Cumulative ΔVCO2	ΣΔVCO2(ti→∞)	L
Cumulative volume of injected CO2	Cumulative VCO2inj	ΣVCO2inj(ti→tinj)	L

## Sheet: Plots and results
										Chamber	VCO2 recovered (ti→120), L	Recovery rate	RSD(%CO2out)	RSD(ΔVCO2)	RSD(Cumulative ΔVCO2)
										CH1	16.4958	1.01269	0.31923	0.0742635	0.0152378
										CH2	15.6256	0.95927	0.299719	0.0585671	0.00889934
										CH3	15.7897	0.969343	0.301831	0.0789622	0.0127267
										CH4	17.0937	1.0494	0.595685	0.0768577	0.0148536
